# Supplementary material for: Detecting clinically actionable variants in the 3′ exons of PMS2 via a reflex workflow based on equivalent hybrid capture of the gene and its pseudogene
Source: BMC Med Genet. 2018 Sep 29;19:176. doi: 10.1186/s12881-018-0691-9 (PMC6162901; doi:10.1186/s12881-018-0691-9)
Supplement: Supplementary file 2 — Table S1. Samples and cell lines used in particular assays and analyses. Table S2. Cell-line samples included in study. Table S3. Oligos and primers used for LR-PCR, RT-PCR, Tn5 adapters. Table S6. Simulated CNV Sensitivity in Cell Line Samples. (XLSX 16 kb) [file 12881_2018_691_MOESM2_ESM.xlsx]

## Sheet: Table S1
Table S1: Samples and cell lines used in particular assays and analyses
Sample Set	Assay(s)				Purpose
	LR-PCR	RT-PCR	MLPA (selected)	Hybrid capture	Analytical Performance	Allele Frequency	Reflex Rate
563 patient samples	X					X	X
144 patient samples	X		X	X	X	X	X
155 cell lines	X		X	X	X	X
3 known positives				X	X
33 patient samples	X	X		X	X
TOTAL	873*	33	8	335	335	862	707
* 22 samples in the 563 patient sample set overlap with the 33 patient sample set tested by RT-PCR

## Sheet: Table S2
Table S2: Cell-line samples included in study
Barcode	Cell line and DNA Repository	Project Data Source(s)
NA12878	Coriell Cell Repositories	Genome in a Bottle, International Genome Sample Resource
NA24143	Coriell Cell Repositories	Genome in a Bottle
NA24149	Coriell Cell Repositories	Genome in a Bottle
NA24385	Coriell Cell Repositories	Genome in a Bottle
NA24631	Coriell Cell Repositories	Genome in a Bottle
HG00096	Coriell Cell Repositories	International Genome Sample Resource, Illumina Polaris 1 Diversity Panel
HG00098	Coriell Cell Repositories	International Genome Sample Resource, Illumina Polaris 1 Diversity Panel
HG00101	Coriell Cell Repositories	International Genome Sample Resource, Illumina Polaris 1 Diversity Panel
HG00109	Coriell Cell Repositories	International Genome Sample Resource, Illumina Polaris 1 Diversity Panel
HG00115	Coriell Cell Repositories	International Genome Sample Resource, Illumina Polaris 1 Diversity Panel
HG00116	Coriell Cell Repositories	International Genome Sample Resource, Illumina Polaris 1 Diversity Panel
HG00117	Coriell Cell Repositories	International Genome Sample Resource, Illumina Polaris 1 Diversity Panel
HG00119	Coriell Cell Repositories	International Genome Sample Resource, Illumina Polaris 1 Diversity Panel
HG00181	Coriell Cell Repositories	International Genome Sample Resource, Illumina Polaris 1 Diversity Panel
HG00185	Coriell Cell Repositories	International Genome Sample Resource, Illumina Polaris 1 Diversity Panel
HG00267	Coriell Cell Repositories	International Genome Sample Resource, Illumina Polaris 1 Diversity Panel
HG00273	Coriell Cell Repositories	International Genome Sample Resource, Illumina Polaris 1 Diversity Panel
HG00277	Coriell Cell Repositories	International Genome Sample Resource, Illumina Polaris 1 Diversity Panel
HG00280	Coriell Cell Repositories	International Genome Sample Resource, Illumina Polaris 1 Diversity Panel
HG00284	Coriell Cell Repositories	International Genome Sample Resource, Illumina Polaris 1 Diversity Panel
HG00351	Coriell Cell Repositories	International Genome Sample Resource, Illumina Polaris 1 Diversity Panel
HG00358	Coriell Cell Repositories	International Genome Sample Resource, Illumina Polaris 1 Diversity Panel
HG00366	Coriell Cell Repositories	International Genome Sample Resource, Illumina Polaris 1 Diversity Panel
HG00369	Coriell Cell Repositories	International Genome Sample Resource, Illumina Polaris 1 Diversity Panel
HG00371	Coriell Cell Repositories	International Genome Sample Resource, Illumina Polaris 1 Diversity Panel
HG00372	Coriell Cell Repositories	International Genome Sample Resource, Illumina Polaris 1 Diversity Panel
HG00448	Coriell Cell Repositories	International Genome Sample Resource, Illumina Polaris 1 Diversity Panel
HG00449	Coriell Cell Repositories	International Genome Sample Resource, Illumina Polaris 1 Diversity Panel
HG00583	Coriell Cell Repositories	International Genome Sample Resource, Illumina Polaris 1 Diversity Panel
HG00584	Coriell Cell Repositories	International Genome Sample Resource, Illumina Polaris 1 Diversity Panel
HG00595	Coriell Cell Repositories	International Genome Sample Resource, Illumina Polaris 1 Diversity Panel
HG00596	Coriell Cell Repositories	International Genome Sample Resource, Illumina Polaris 1 Diversity Panel
HG00610	Coriell Cell Repositories	International Genome Sample Resource, Illumina Polaris 1 Diversity Panel
HG00611	Coriell Cell Repositories	International Genome Sample Resource, Illumina Polaris 1 Diversity Panel
HG00613	Coriell Cell Repositories	International Genome Sample Resource, Illumina Polaris 1 Diversity Panel
HG00614	Coriell Cell Repositories	International Genome Sample Resource, Illumina Polaris 1 Diversity Panel
HG00650	Coriell Cell Repositories	International Genome Sample Resource, Illumina Polaris 1 Diversity Panel
HG00651	Coriell Cell Repositories	International Genome Sample Resource, Illumina Polaris 1 Diversity Panel
HG00656	Coriell Cell Repositories	International Genome Sample Resource, Illumina Polaris 1 Diversity Panel
HG00657	Coriell Cell Repositories	International Genome Sample Resource, Illumina Polaris 1 Diversity Panel
HG00662	Coriell Cell Repositories	International Genome Sample Resource, Illumina Polaris 1 Diversity Panel
HG00663	Coriell Cell Repositories	International Genome Sample Resource, Illumina Polaris 1 Diversity Panel
HG00683	Coriell Cell Repositories	International Genome Sample Resource, Illumina Polaris 1 Diversity Panel
HG00844	Coriell Cell Repositories	International Genome Sample Resource, Illumina Polaris 1 Diversity Panel
HG00881	Coriell Cell Repositories	International Genome Sample Resource, Illumina Polaris 1 Diversity Panel
HG00982	Coriell Cell Repositories	International Genome Sample Resource, Illumina Polaris 1 Diversity Panel
HG02373	Coriell Cell Repositories	International Genome Sample Resource, Illumina Polaris 1 Diversity Panel
HG02524	Coriell Cell Repositories	International Genome Sample Resource, Illumina Polaris 1 Diversity Panel
HG02525	Coriell Cell Repositories	International Genome Sample Resource, Illumina Polaris 1 Diversity Panel
HG02561	Coriell Cell Repositories	International Genome Sample Resource, Illumina Polaris 1 Diversity Panel
HG02562	Coriell Cell Repositories	International Genome Sample Resource, Illumina Polaris 1 Diversity Panel
HG02768	Coriell Cell Repositories	International Genome Sample Resource, Illumina Polaris 1 Diversity Panel
HG02769	Coriell Cell Repositories	International Genome Sample Resource, Illumina Polaris 1 Diversity Panel
HG02771	Coriell Cell Repositories	International Genome Sample Resource, Illumina Polaris 1 Diversity Panel
HG02772	Coriell Cell Repositories	International Genome Sample Resource, Illumina Polaris 1 Diversity Panel
HG02851	Coriell Cell Repositories	International Genome Sample Resource, Illumina Polaris 1 Diversity Panel
HG02852	Coriell Cell Repositories	International Genome Sample Resource, Illumina Polaris 1 Diversity Panel
HG02982	Coriell Cell Repositories	International Genome Sample Resource, Illumina Polaris 1 Diversity Panel
HG02983	Coriell Cell Repositories	International Genome Sample Resource, Illumina Polaris 1 Diversity Panel
HG03040	Coriell Cell Repositories	International Genome Sample Resource, Illumina Polaris 1 Diversity Panel
HG03063	Coriell Cell Repositories	International Genome Sample Resource, Illumina Polaris 1 Diversity Panel
HG03069	Coriell Cell Repositories	International Genome Sample Resource, Illumina Polaris 1 Diversity Panel
HG03096	Coriell Cell Repositories	International Genome Sample Resource, Illumina Polaris 1 Diversity Panel
HG03097	Coriell Cell Repositories	International Genome Sample Resource, Illumina Polaris 1 Diversity Panel
HG03099	Coriell Cell Repositories	International Genome Sample Resource, Illumina Polaris 1 Diversity Panel
HG03120	Coriell Cell Repositories	International Genome Sample Resource, Illumina Polaris 1 Diversity Panel
HG03121	Coriell Cell Repositories	International Genome Sample Resource, Illumina Polaris 1 Diversity Panel
HG03129	Coriell Cell Repositories	International Genome Sample Resource, Illumina Polaris 1 Diversity Panel
HG03130	Coriell Cell Repositories	International Genome Sample Resource, Illumina Polaris 1 Diversity Panel
HG03300	Coriell Cell Repositories	International Genome Sample Resource, Illumina Polaris 1 Diversity Panel
HG03301	Coriell Cell Repositories	International Genome Sample Resource, Illumina Polaris 1 Diversity Panel
HG03452	Coriell Cell Repositories	International Genome Sample Resource, Illumina Polaris 1 Diversity Panel
HG03484	Coriell Cell Repositories	International Genome Sample Resource, Illumina Polaris 1 Diversity Panel
HG03485	Coriell Cell Repositories	International Genome Sample Resource, Illumina Polaris 1 Diversity Panel
HG03521	Coriell Cell Repositories	International Genome Sample Resource, Illumina Polaris 1 Diversity Panel
HG03574	Coriell Cell Repositories	International Genome Sample Resource, Illumina Polaris 1 Diversity Panel
HG03575	Coriell Cell Repositories	International Genome Sample Resource, Illumina Polaris 1 Diversity Panel
HG03577	Coriell Cell Repositories	International Genome Sample Resource, Illumina Polaris 1 Diversity Panel
HG03578	Coriell Cell Repositories	International Genome Sample Resource, Illumina Polaris 1 Diversity Panel
HG03582	Coriell Cell Repositories	International Genome Sample Resource, Illumina Polaris 1 Diversity Panel
HG00103	Coriell Cell Repositories	International Genome Sample Resource, Illumina Polaris 1 Diversity Panel
HG00107	Coriell Cell Repositories	International Genome Sample Resource, Illumina Polaris 1 Diversity Panel
HG00108	Coriell Cell Repositories	International Genome Sample Resource, Illumina Polaris 1 Diversity Panel
HG00131	Coriell Cell Repositories	International Genome Sample Resource, Illumina Polaris 1 Diversity Panel
HG00136	Coriell Cell Repositories	International Genome Sample Resource, Illumina Polaris 1 Diversity Panel
HG00139	Coriell Cell Repositories	International Genome Sample Resource, Illumina Polaris 1 Diversity Panel
HG00190	Coriell Cell Repositories	International Genome Sample Resource, Illumina Polaris 1 Diversity Panel
HG00256	Coriell Cell Repositories	International Genome Sample Resource, Illumina Polaris 1 Diversity Panel
HG00264	Coriell Cell Repositories	International Genome Sample Resource, Illumina Polaris 1 Diversity Panel
HG00684	Coriell Cell Repositories	International Genome Sample Resource, Illumina Polaris 1 Diversity Panel
HG01619	Coriell Cell Repositories	International Genome Sample Resource, Illumina Polaris 1 Diversity Panel
HG01620	Coriell Cell Repositories	International Genome Sample Resource, Illumina Polaris 1 Diversity Panel
HG01623	Coriell Cell Repositories	International Genome Sample Resource, Illumina Polaris 1 Diversity Panel
HG01624	Coriell Cell Repositories	International Genome Sample Resource, Illumina Polaris 1 Diversity Panel
HG01625	Coriell Cell Repositories	International Genome Sample Resource, Illumina Polaris 1 Diversity Panel
HG01626	Coriell Cell Repositories	International Genome Sample Resource, Illumina Polaris 1 Diversity Panel
HG01628	Coriell Cell Repositories	International Genome Sample Resource, Illumina Polaris 1 Diversity Panel
HG01630	Coriell Cell Repositories	International Genome Sample Resource, Illumina Polaris 1 Diversity Panel
HG01682	Coriell Cell Repositories	International Genome Sample Resource, Illumina Polaris 1 Diversity Panel
HG01684	Coriell Cell Repositories	International Genome Sample Resource, Illumina Polaris 1 Diversity Panel
HG01685	Coriell Cell Repositories	International Genome Sample Resource, Illumina Polaris 1 Diversity Panel
HG01686	Coriell Cell Repositories	International Genome Sample Resource, Illumina Polaris 1 Diversity Panel
HG01707	Coriell Cell Repositories	International Genome Sample Resource, Illumina Polaris 1 Diversity Panel
HG01708	Coriell Cell Repositories	International Genome Sample Resource, Illumina Polaris 1 Diversity Panel
HG01756	Coriell Cell Repositories	International Genome Sample Resource, Illumina Polaris 1 Diversity Panel
HG01757	Coriell Cell Repositories	International Genome Sample Resource, Illumina Polaris 1 Diversity Panel
HG01761	Coriell Cell Repositories	International Genome Sample Resource, Illumina Polaris 1 Diversity Panel
HG01762	Coriell Cell Repositories	International Genome Sample Resource, Illumina Polaris 1 Diversity Panel
HG01770	Coriell Cell Repositories	International Genome Sample Resource, Illumina Polaris 1 Diversity Panel
HG01771	Coriell Cell Repositories	International Genome Sample Resource, Illumina Polaris 1 Diversity Panel
HG02016	Coriell Cell Repositories	International Genome Sample Resource, Illumina Polaris 1 Diversity Panel
HG02017	Coriell Cell Repositories	International Genome Sample Resource, Illumina Polaris 1 Diversity Panel
HG02069	Coriell Cell Repositories	International Genome Sample Resource, Illumina Polaris 1 Diversity Panel
HG02070	Coriell Cell Repositories	International Genome Sample Resource, Illumina Polaris 1 Diversity Panel
HG02072	Coriell Cell Repositories	International Genome Sample Resource, Illumina Polaris 1 Diversity Panel
HG02073	Coriell Cell Repositories	International Genome Sample Resource, Illumina Polaris 1 Diversity Panel
HG02075	Coriell Cell Repositories	International Genome Sample Resource, Illumina Polaris 1 Diversity Panel
HG02076	Coriell Cell Repositories	International Genome Sample Resource, Illumina Polaris 1 Diversity Panel
HG02130	Coriell Cell Repositories	International Genome Sample Resource, Illumina Polaris 1 Diversity Panel
HG02131	Coriell Cell Repositories	International Genome Sample Resource, Illumina Polaris 1 Diversity Panel
HG02356	Coriell Cell Repositories	International Genome Sample Resource, Illumina Polaris 1 Diversity Panel
HG02372	Coriell Cell Repositories	International Genome Sample Resource, Illumina Polaris 1 Diversity Panel
HG02374	Coriell Cell Repositories	International Genome Sample Resource, Illumina Polaris 1 Diversity Panel
HG02375	Coriell Cell Repositories	International Genome Sample Resource, Illumina Polaris 1 Diversity Panel
HG02381	Coriell Cell Repositories	International Genome Sample Resource, Illumina Polaris 1 Diversity Panel
HG02383	Coriell Cell Repositories	International Genome Sample Resource, Illumina Polaris 1 Diversity Panel
HG02384	Coriell Cell Repositories	International Genome Sample Resource, Illumina Polaris 1 Diversity Panel
HG02385	Coriell Cell Repositories	International Genome Sample Resource, Illumina Polaris 1 Diversity Panel
HG02386	Coriell Cell Repositories	International Genome Sample Resource, Illumina Polaris 1 Diversity Panel
HG02388	Coriell Cell Repositories	International Genome Sample Resource, Illumina Polaris 1 Diversity Panel
HG02391	Coriell Cell Repositories	International Genome Sample Resource, Illumina Polaris 1 Diversity Panel
HG02409	Coriell Cell Repositories	International Genome Sample Resource, Illumina Polaris 1 Diversity Panel
HG02512	Coriell Cell Repositories	International Genome Sample Resource, Illumina Polaris 1 Diversity Panel
HG02513	Coriell Cell Repositories	International Genome Sample Resource, Illumina Polaris 1 Diversity Panel
HG02521	Coriell Cell Repositories	International Genome Sample Resource, Illumina Polaris 1 Diversity Panel
HG02522	Coriell Cell Repositories	International Genome Sample Resource, Illumina Polaris 1 Diversity Panel
HG02620	Coriell Cell Repositories	International Genome Sample Resource, Illumina Polaris 1 Diversity Panel
HG02621	Coriell Cell Repositories	International Genome Sample Resource, Illumina Polaris 1 Diversity Panel
HG02721	Coriell Cell Repositories	International Genome Sample Resource, Illumina Polaris 1 Diversity Panel
HG02722	Coriell Cell Repositories	International Genome Sample Resource, Illumina Polaris 1 Diversity Panel
HG02973	Coriell Cell Repositories	International Genome Sample Resource, Illumina Polaris 1 Diversity Panel
HG02974	Coriell Cell Repositories	International Genome Sample Resource, Illumina Polaris 1 Diversity Panel
HG03039	Coriell Cell Repositories	International Genome Sample Resource, Illumina Polaris 1 Diversity Panel
HG03064	Coriell Cell Repositories	International Genome Sample Resource, Illumina Polaris 1 Diversity Panel
HG03100	Coriell Cell Repositories	International Genome Sample Resource, Illumina Polaris 1 Diversity Panel
HG03168	Coriell Cell Repositories	International Genome Sample Resource, Illumina Polaris 1 Diversity Panel
HG03169	Coriell Cell Repositories	International Genome Sample Resource, Illumina Polaris 1 Diversity Panel
HG03246	Coriell Cell Repositories	International Genome Sample Resource, Illumina Polaris 1 Diversity Panel
HG03247	Coriell Cell Repositories	International Genome Sample Resource, Illumina Polaris 1 Diversity Panel
HG03306	Coriell Cell Repositories	International Genome Sample Resource, Illumina Polaris 1 Diversity Panel
HG03307	Coriell Cell Repositories	International Genome Sample Resource, Illumina Polaris 1 Diversity Panel
HG03445	Coriell Cell Repositories	International Genome Sample Resource, Illumina Polaris 1 Diversity Panel
HG03451	Coriell Cell Repositories	International Genome Sample Resource, Illumina Polaris 1 Diversity Panel
HG03520	Coriell Cell Repositories	International Genome Sample Resource, Illumina Polaris 1 Diversity Panel
HG03583	Coriell Cell Repositories	International Genome Sample Resource, Illumina Polaris 1 Diversity Panel

## Sheet: Table S3
Table S3: Oligos and primers used for LR-PCR, RT-PCR, Tn5 adapters
	Oligo Name	Oligo Sequence (5’-> 3’)	Source
LR-PCR	LRPCR_Unv_R	ACACGAGCGCATGCAAACATAGAG	This study
LR-PCR	PMS2_LRPCR_F	GCGTTGATATCAATGTTACTCCAGA	PMID:21618646
LR-PCR and RT-PCR	PMS2CL_F	TGCCTTTGACATCTGTTACTTCC	This study
RT-PCR	PMS2_RNA_F	ACAAGAGGAAAAGCTTTTGTTGGCA	This study
RT-PCR	RNA_Unv_R	CCAGGTTGGCGATGTGTCTCA	This study
Tn5	Unv_Tn5_oligo	/5phos/CTGTCTCTTATACACATCT	Illumina
Tn5	Oligo A	TCGTCGGCAGCGTCAGATGTGTATAAGAGACAG	Illumina
Tn5	Oligo B	GTCTCGTGGGCTCGGAGATGTGTATAAGAGACAG	Illumina

## Sheet: Table S6
Table S6: Simulated CNV Sensitivity in Cell Line Samples
	Deletions					Duplications						Overall Sensitivity (weighted)
Size (exons)	1	2	3	4	5	1	2	3	4	5	Exon 11-12**
Sensitivity	1	1	1	1	1	0.934	1	1	1	1	1	1
Weights	0.26	0.21	0.08	0.15	0.26	0	0.04	0	0	0	n/a
