# Supplementary material for: Detecting clinically actionable variants in the 3′ exons of PMS2 via a reflex workflow based on equivalent hybrid capture of the gene and its pseudogene
Source: BMC Med Genet. 2018 Sep 29;19:176. doi: 10.1186/s12881-018-0691-9 (PMC6162901; doi:10.1186/s12881-018-0691-9)
Supplement: Supplementary file 3 — Table S4. Allele frequencies from 707 LR-PCRs (XLSX 490 kb) [file 12881_2018_691_MOESM3_ESM.xlsx]

## Sheet: PMS2
chrom	pos	ref	alt	allele_count	allele_frequency	concordance_checked
chr7	6009976	A	G	2	0.00141443	FALSE
chr7	6010092	A	G	2	0.00141443	FALSE
chr7	6010210	T	C	2	0.00141443	FALSE
chr7	6010282	C	A	2	0.00141443	FALSE
chr7	6010346	A	C	2	0.00141443	FALSE
chr7	6011218	T	C	2	0.00141443	FALSE
chr7	6011888	T	C	2	0.00141443	FALSE
chr7	6011922	C	G	2	0.00141443	FALSE
chr7	6011923	A	G	2	0.00141443	FALSE
chr7	6011959	C	T	2	0.00141443	FALSE
chr7	6011989	A	G	2	0.00141443	FALSE
chr7	6012014	T	C	2	0.00141443	FALSE
chr7	6012018	A	G	2	0.00141443	FALSE
chr7	6012048	A	G	2	0.00141443	FALSE
chr7	6012248	A	G	1	0.000707214	FALSE
chr7	6012312	G	C	2	0.00141443	FALSE
chr7	6012313	A	G	2	0.00141443	FALSE
chr7	6012325	T	C	14	0.00990099	FALSE
chr7	6012360	A	G	1	0.000707214	FALSE
chr7	6012362	A	G	2	0.00141443	FALSE
chr7	6012384	A	G	2	0.00141443	FALSE
chr7	6012385	A	G	2	0.00141443	FALSE
chr7	6012432	T	G	2	0.00141443	FALSE
chr7	6012438	A	G	2	0.00141443	FALSE
chr7	6012440	T	C	2	0.00141443	FALSE
chr7	6012500	T	C	2	0.00141443	FALSE
chr7	6012505	T	C	4	0.00282885	FALSE
chr7	6012537	C	T	2	0.00141443	FALSE
chr7	6012560	C	T	2	0.00141443	FALSE
chr7	6012568	G	A	4	0.00282885	FALSE
chr7	6012587	G	A	2	0.00141443	FALSE
chr7	6012594	C	T	2	0.00141443	FALSE
chr7	6012606	C	T	2	0.00141443	FALSE
chr7	6012612	T	C	2	0.00141443	FALSE
chr7	6012661	G	A	4	0.00282885	FALSE
chr7	6012671	T	A	2	0.00141443	FALSE
chr7	6012672	C	A	2	0.00141443	FALSE
chr7	6012680	G	A	2	0.00141443	FALSE
chr7	6012681	T	C	2	0.00141443	FALSE
chr7	6012700	C	G	6	0.00424328	FALSE
chr7	6012716	C	T	18	0.0127298	FALSE
chr7	6012725	C	T	2	0.00141443	FALSE
chr7	6012743	C	G	2	0.00141443	FALSE
chr7	6012743	C	T	2	0.00141443	FALSE
chr7	6012747	C	T	2	0.00141443	FALSE
chr7	6012753	C	T	2	0.00141443	FALSE
chr7	6012754	A	G	2	0.00141443	FALSE
chr7	6012757	A	C	2	0.00141443	FALSE
chr7	6012758	G	A	2	0.00141443	FALSE
chr7	6012762	C	T	2	0.00141443	FALSE
chr7	6012769	C	T	2	0.00141443	FALSE
chr7	6012815	C	G	2	0.00141443	FALSE
chr7	6012819	C	A	331	0.234088	FALSE
chr7	6012819	C	G	1	0.000707214	FALSE
chr7	6012819	C	T	23	0.0162659	FALSE
chr7	6012923	T	C	3	0.00212164	FALSE
chr7	6012937	G	GN	2	0.00141443	FALSE
chr7	6012937	G	GT	380	0.268741	FALSE
chr7	6012965	A	G	2	0.00141443	FALSE
chr7	6012996	C	T	3	0.00212164	FALSE
chr7	6012997	G	A	1	0.000707214	FALSE
chr7	6013013	C	G	91	0.0643564	TRUE
chr7	6013049	C	G	139	0.0983027	TRUE
chr7	6013143	C	T	1	0.000707214	TRUE
chr7	6013153	A	G	307	0.217115	TRUE
chr7	6013259	A	G	1	0.000707214	FALSE
chr7	6013399	C	T	1	0.000707214	FALSE
chr7	6013410	G	A	35	0.0247525	FALSE
chr7	6013485	C	A	1	0.000707214	FALSE
chr7	6013492	C	T	4	0.00282885	FALSE
chr7	6013540	A	T	1	0.000707214	FALSE
chr7	6013542	G	A	1	0.000707214	FALSE
chr7	6013781	G	A	2	0.00141443	FALSE
chr7	6013804	C	T	1	0.000707214	FALSE
chr7	6013851	C	A	11	0.00777935	FALSE
chr7	6013852	C	G	127	0.0898161	FALSE
chr7	6013861	T	C	1	0.000707214	FALSE
chr7	6013912	T	C	1	0.000707214	FALSE
chr7	6013963	G	A	1	0.000707214	FALSE
chr7	6013980	GAGA	G	8	0.00565771	FALSE
chr7	6014028	A	AC	1388	0.981612	FALSE
chr7	6014028	A	AN	26	0.0183876	FALSE
chr7	6014034	C	T	1	0.000707214	FALSE
chr7	6014180	C	A	14	0.00990099	FALSE
chr7	6014189	G	C	9	0.00636492	FALSE
chr7	6014244	G	A	3	0.00212164	FALSE
chr7	6014265	G	A	3	0.00212164	FALSE
chr7	6014307	C	T	191	0.135078	FALSE
chr7	6014340	A	C	1	0.000707214	FALSE
chr7	6014349	C	T	14	0.00990099	FALSE
chr7	6014368	A	G	2	0.00141443	FALSE
chr7	6014373	C	CAGT	1	0.000707214	FALSE
chr7	6014393	C	T	1	0.000707214	FALSE
chr7	6014434	G	C	6	0.00424328	FALSE
chr7	6014512	T	C	133	0.0940594	FALSE
chr7	6014565	C	T	3	0.00212164	FALSE
chr7	6014576	A	G	7	0.0049505	FALSE
chr7	6014616	T	G	341	0.24116	FALSE
chr7	6014634	C	T	1	0.000707214	FALSE
chr7	6014653	G	T	3	0.00212164	FALSE
chr7	6014694	T	C	2	0.00141443	FALSE
chr7	6014801	C	A	1	0.000707214	FALSE
chr7	6014846	G	A	6	0.00424328	FALSE
chr7	6014857	A	C	1	0.000707214	FALSE
chr7	6014893	T	C	1152	0.81471	FALSE
chr7	6014988	T	C	473	0.334512	FALSE
chr7	6014998	A	T	128	0.0905233	FALSE
chr7	6015073	C	T	1	0.000707214	FALSE
chr7	6015165	AC	A	62	0.0438472	FALSE
chr7	6015166	CCT	C	258	0.182461	FALSE
chr7	6015167	C	CT	32	0.0226308	FALSE
chr7	6015167	C	T	84	0.0594059	FALSE
chr7	6015167	CT	C	96	0.0678925	FALSE
chr7	6015167	CTT	C	485	0.342999	FALSE
chr7	6015167	CTT	CT	63	0.0445545	FALSE
chr7	6015167	CTTT	C	52	0.0367751	FALSE
chr7	6015167	CTTT	CTT	42	0.029703	FALSE
chr7	6015229	G	A	3	0.00212164	FALSE
chr7	6015352	C	G	646	0.45686	FALSE
chr7	6015521	CCCTGACCACCATCTCA	C	1	0.000707214	FALSE
chr7	6015569	C	A	1	0.000707214	FALSE
chr7	6015580	C	T	4	0.00282885	FALSE
chr7	6015599	C	T	10	0.00707214	FALSE
chr7	6015635	A	G	494	0.349364	FALSE
chr7	6015642	C	T	1	0.000707214	FALSE
chr7	6015655	AG	A	161	0.113861	FALSE
chr7	6015682	C	T	1	0.000707214	FALSE
chr7	6015699	A	G	329	0.232673	FALSE
chr7	6015706	T	C	1	0.000707214	FALSE
chr7	6015715	T	A	1	0.000707214	FALSE
chr7	6015739	T	C	477	0.337341	FALSE
chr7	6015747	G	A	1	0.000707214	FALSE
chr7	6015842	A	G	4	0.00282885	FALSE
chr7	6015944	T	C	1	0.000707214	FALSE
chr7	6015952	A	G	1	0.000707214	FALSE
chr7	6015968	T	C	4	0.00282885	FALSE
chr7	6016109	A	G	902	0.637907	FALSE
chr7	6016119	C	G	1	0.000707214	FALSE
chr7	6016136	C	A	2	0.00141443	FALSE
chr7	6016192	C	T	2	0.00141443	FALSE
chr7	6016273	T	G	3	0.00212164	FALSE
chr7	6016289	C	T	1	0.000707214	FALSE
chr7	6016338	T	C	1	0.000707214	FALSE
chr7	6016348	A	G	127	0.0898161	FALSE
chr7	6016417	G	A	4	0.00282885	FALSE
chr7	6016430	T	C	7	0.0049505	FALSE
chr7	6016470	C	A	187	0.132249	FALSE
chr7	6016624	T	C	1	0.000707214	FALSE
chr7	6016641	G	C	1	0.000707214	FALSE
chr7	6016647	G	A	14	0.00990099	FALSE
chr7	6016660	T	TA	1	0.000707214	FALSE
chr7	6016660	TA	T	548	0.387553	FALSE
chr7	6016660	TA	TAA	1	0.000707214	FALSE
chr7	6016660	TAA	T	158	0.11174	FALSE
chr7	6016660	TAA	TA	156	0.110325	FALSE
chr7	6016672	AAAG	A	1	0.000707214	FALSE
chr7	6016678	G	T	99	0.0700141	FALSE
chr7	6016687	G	T	8	0.00565771	FALSE
chr7	6016767	G	C	16	0.0113154	FALSE
chr7	6016786	C	T	1	0.000707214	FALSE
chr7	6016877	G	A	43	0.0304102	FALSE
chr7	6016889	T	C	303	0.214286	FALSE
chr7	6016976	A	G	4	0.00282885	FALSE
chr7	6016977	T	C	4	0.00282885	FALSE
chr7	6017003	G	T	1	0.000707214	FALSE
chr7	6017004	A	T	1	0.000707214	FALSE
chr7	6017049	G	A	337	0.238331	FALSE
chr7	6017083	C	T	1	0.000707214	FALSE
chr7	6017096	G	A	1	0.000707214	FALSE
chr7	6017122	G	A	1	0.000707214	FALSE
chr7	6017123	G	T	3	0.00212164	FALSE
chr7	6017130	C	T	2	0.00141443	FALSE
chr7	6017189	T	C	5	0.00353607	FALSE
chr7	6017190	G	A	1	0.000707214	FALSE
chr7	6017269	G	A	2	0.00141443	TRUE
chr7	6017297	C	T	1	0.000707214	TRUE
chr7	6017324	G	A	96	0.0678925	TRUE
chr7	6017340	T	C	132	0.0933522	TRUE
chr7	6017473	G	A	4	0.00282885	FALSE
chr7	6017488	C	T	129	0.0912306	FALSE
chr7	6017493	G	A	129	0.0912306	FALSE
chr7	6017501	T	A	1	0.000707214	FALSE
chr7	6017516	T	C	128	0.0905233	FALSE
chr7	6017517	G	A	127	0.0898161	FALSE
chr7	6017521	C	G	1	0.000707214	FALSE
chr7	6017522	C	A	129	0.0912306	FALSE
chr7	6017523	A	G	316	0.223479	FALSE
chr7	6017526	G	A	128	0.0905233	FALSE
chr7	6017547	C	G	130	0.0919378	FALSE
chr7	6017644	G	A	1	0.000707214	FALSE
chr7	6017655	G	A	1	0.000707214	FALSE
chr7	6017659	G	A	5	0.00353607	FALSE
chr7	6017664	T	C	128	0.0905233	FALSE
chr7	6017705	CG	C	128	0.0905233	FALSE
chr7	6017706	G	A	1	0.000707214	FALSE
chr7	6017707	G	A	129	0.0912306	FALSE
chr7	6017716	C	T	128	0.0905233	FALSE
chr7	6017717	G	A	4	0.00282885	FALSE
chr7	6017730	C	T	4	0.00282885	FALSE
chr7	6017747	A	G	2	0.00141443	FALSE
chr7	6017751	C	CAA	104	0.0735502	FALSE
chr7	6017751	C	CAAAGAAA	3	0.00212164	FALSE
chr7	6017751	C	CAAAGAAAA	4	0.00282885	FALSE
chr7	6017753	G	A	29	0.0205092	FALSE
chr7	6017753	G	GA	9	0.00636492	FALSE
chr7	6017753	G	GAA	2	0.00141443	FALSE
chr7	6017753	G	GAAA	4	0.00282885	FALSE
chr7	6017753	GA	G	677	0.478784	FALSE
chr7	6017759	A	C	3	0.00212164	FALSE
chr7	6017763	A	AAAAAAAAAT	1	0.000707214	FALSE
chr7	6017763	A	AAAAAAAAT	1	0.000707214	FALSE
chr7	6017763	A	AAAAAAAT	1	0.000707214	FALSE
chr7	6017763	A	AAAAAAT	67	0.0473833	FALSE
chr7	6017763	A	AAAAAT	19	0.0134371	FALSE
chr7	6017763	A	T	102	0.0721358	FALSE
chr7	6017772	C	T	129	0.0912306	FALSE
chr7	6017786	A	C	129	0.0912306	FALSE
chr7	6017788	C	G	129	0.0912306	FALSE
chr7	6017807	A	G	129	0.0912306	FALSE
chr7	6017811	A	AC	129	0.0912306	FALSE
chr7	6017832	T	TA	1	0.000707214	FALSE
chr7	6017832	T	TAA	10	0.00707214	FALSE
chr7	6017832	T	TAAA	85	0.0601132	FALSE
chr7	6017833	T	A	129	0.0912306	FALSE
chr7	6017842	C	A	102	0.0721358	FALSE
chr7	6017842	CT	C	108	0.0763791	FALSE
chr7	6017844	G	A	129	0.0912306	FALSE
chr7	6017850	T	C	1	0.000707214	FALSE
chr7	6017901	TG	T	501	0.354314	FALSE
chr7	6017902	G	A	59	0.0417256	FALSE
chr7	6017903	A	AT	13	0.00919378	FALSE
chr7	6017903	A	ATT	60	0.0424328	FALSE
chr7	6017903	A	ATTT	59	0.0417256	FALSE
chr7	6017903	AT	A	429	0.303395	FALSE
chr7	6017903	ATT	A	160	0.113154	FALSE
chr7	6017904	T	A	38	0.0268741	FALSE
chr7	6017933	C	T	1	0.000707214	FALSE
chr7	6017963	G	A	2	0.00141443	FALSE
chr7	6017993	C	G	8	0.00565771	FALSE
chr7	6018015	C	CGTGG	1	0.000707214	FALSE
chr7	6018022	C	T	1	0.000707214	FALSE
chr7	6018027	G	A	1	0.000707214	FALSE
chr7	6018057	AC	A	22	0.0155587	FALSE
chr7	6018058	C	G	129	0.0912306	FALSE
chr7	6018090	T	C	128	0.0905233	FALSE
chr7	6018101	C	G	28	0.019802	FALSE
chr7	6018110	C	G	137	0.0968883	FALSE
chr7	6018180	A	G	1	0.000707214	FALSE
chr7	6018185	A	G	8	0.00565771	FALSE
chr7	6018202	G	A	3	0.00212164	FALSE
chr7	6018249	A	G	132	0.0933522	TRUE
chr7	6018315	G	C	4	0.00282885	TRUE
chr7	6018378	C	G	13	0.00919378	FALSE
chr7	6018392	T	A	2	0.00141443	FALSE
chr7	6018444	A	G	223	0.157709	FALSE
chr7	6018453	C	T	1	0.000707214	FALSE
chr7	6018455	C	T	129	0.0912306	FALSE
chr7	6018456	T	A	130	0.0919378	FALSE
chr7	6018458	C	T	130	0.0919378	FALSE
chr7	6018486	G	A	1	0.000707214	FALSE
chr7	6018513	A	G	4	0.00282885	FALSE
chr7	6018535	G	A	131	0.092645	FALSE
chr7	6018589	C	G	130	0.0919378	FALSE
chr7	6018591	C	T	130	0.0919378	FALSE
chr7	6018592	G	A	11	0.00777935	FALSE
chr7	6018616	A	C	5	0.00353607	FALSE
chr7	6018628	C	T	131	0.092645	FALSE
chr7	6018630	G	A	131	0.092645	FALSE
chr7	6018644	A	G	130	0.0919378	FALSE
chr7	6018647	G	A	13	0.00919378	FALSE
chr7	6018652	A	C	135	0.0954738	FALSE
chr7	6018728	T	G	1	0.000707214	FALSE
chr7	6018789	C	A	1	0.000707214	FALSE
chr7	6018816	C	T	1	0.000707214	FALSE
chr7	6018817	A	G	1	0.000707214	FALSE
chr7	6018832	C	CA	49	0.0346535	FALSE
chr7	6018832	C	CAA	42	0.029703	FALSE
chr7	6018832	C	CAAA	7	0.0049505	FALSE
chr7	6018832	CA	C	140	0.0990099	FALSE
chr7	6018832	CAA	C	405	0.286421	FALSE
chr7	6018832	CAAA	C	29	0.0205092	FALSE
chr7	6018840	A	AAAAC	1	0.000707214	FALSE
chr7	6018841	A	AAAC	1	0.000707214	FALSE
chr7	6018848	A	AC	8	0.00565771	FALSE
chr7	6018848	A	C	8	0.00565771	FALSE
chr7	6018860	AT	A	2	0.00141443	FALSE
chr7	6018861	T	C	127	0.0898161	FALSE
chr7	6018862	A	C	2	0.00141443	FALSE
chr7	6018867	C	G	2	0.00141443	FALSE
chr7	6018883	G	A	2	0.00141443	FALSE
chr7	6019018	T	A	115	0.0813296	FALSE
chr7	6019021	C	CA	23	0.0162659	FALSE
chr7	6019021	CA	C	684	0.483734	FALSE
chr7	6019036	A	C	1	0.000707214	FALSE
chr7	6019040	C	A	6	0.00424328	FALSE
chr7	6019041	A	T	3	0.00212164	FALSE
chr7	6019046	G	T	2	0.00141443	FALSE
chr7	6019101	T	C	11	0.00777935	FALSE
chr7	6019150	C	T	130	0.0919378	FALSE
chr7	6019163	C	G	130	0.0919378	FALSE
chr7	6019190	T	C	1	0.000707214	FALSE
chr7	6019204	A	G	1	0.000707214	FALSE
chr7	6019224	T	A	1299	0.91867	FALSE
chr7	6019253	G	C	131	0.092645	FALSE
chr7	6019274	C	T	344	0.243281	FALSE
chr7	6019295	G	GAGTGC	33	0.023338	FALSE
chr7	6019296	T	A	300	0.212164	FALSE
chr7	6019297	T	G	300	0.212164	FALSE
chr7	6019298	TG	T	3	0.00212164	FALSE
chr7	6019298	TGT	T	11	0.00777935	FALSE
chr7	6019298	TGT	TT	1	0.000707214	FALSE
chr7	6019298	TGTT	T	3	0.00212164	FALSE
chr7	6019298	TGTT	TT	3	0.00212164	FALSE
chr7	6019299	G	GCCT	1	0.000707214	FALSE
chr7	6019299	G	GCT	42	0.029703	FALSE
chr7	6019299	G	GCTT	298	0.21075	FALSE
chr7	6019299	G	GCTTT	2	0.00141443	FALSE
chr7	6019316	C	T	1	0.000707214	FALSE
chr7	6019355	T	C	1	0.000707214	FALSE
chr7	6019362	G	C	1	0.000707214	FALSE
chr7	6019390	G	C	3	0.00212164	FALSE
chr7	6019530	C	G	15	0.0106082	FALSE
chr7	6019539	G	A	2	0.00141443	FALSE
chr7	6019540	G	C	1	0.000707214	FALSE
chr7	6019591	C	T	1	0.000707214	FALSE
chr7	6019615	G	A	3	0.00212164	FALSE
chr7	6019697	G	A	1	0.000707214	FALSE
chr7	6019779	C	T	3	0.00212164	FALSE
chr7	6019811	T	C	1	0.000707214	FALSE
chr7	6019973	G	A	4	0.00282885	FALSE
chr7	6020021	C	T	1	0.000707214	FALSE
chr7	6020066	T	C	135	0.0954738	FALSE
chr7	6020084	G	A	4	0.00282885	FALSE
chr7	6020113	G	A	128	0.0905233	FALSE
chr7	6020123	G	C	1	0.000707214	FALSE
chr7	6020129	A	G	1024	0.724187	FALSE
chr7	6020165	T	C	2	0.00141443	FALSE
chr7	6020183	G	C	4	0.00282885	FALSE
chr7	6020198	C	T	4	0.00282885	FALSE
chr7	6020317	A	G	1	0.000707214	FALSE
chr7	6020336	A	C	1	0.000707214	FALSE
chr7	6020430	G	A	1	0.000707214	FALSE
chr7	6020526	C	T	2	0.00141443	FALSE
chr7	6020550	C	T	4	0.00282885	FALSE
chr7	6020574	T	C	7	0.0049505	FALSE
chr7	6020587	A	G	4	0.00282885	FALSE
chr7	6020598	C	T	130	0.0919378	FALSE
chr7	6020619	T	C	3	0.00212164	FALSE
chr7	6020689	C	A	3	0.00212164	FALSE
chr7	6020696	C	G	1	0.000707214	FALSE
chr7	6020699	T	C	1	0.000707214	FALSE
chr7	6020699	T	G	27	0.0190948	FALSE
chr7	6020711	C	A	4	0.00282885	FALSE
chr7	6020758	C	T	5	0.00353607	FALSE
chr7	6020773	G	C	1	0.000707214	FALSE
chr7	6020774	T	C	40	0.0282885	FALSE
chr7	6020781	G	A	4	0.00282885	FALSE
chr7	6020796	T	C	4	0.00282885	FALSE
chr7	6020803	G	A	4	0.00282885	FALSE
chr7	6020844	A	G	9	0.00636492	FALSE
chr7	6020854	AATTTT	A	2	0.00141443	FALSE
chr7	6020865	A	G	128	0.0905233	FALSE
chr7	6020899	T	C	1	0.000707214	FALSE
chr7	6020946	G	A	1	0.000707214	FALSE
chr7	6021008	T	C	2	0.00141443	FALSE
chr7	6021022	C	T	220	0.155587	FALSE
chr7	6021030	C	G	218	0.154173	FALSE
chr7	6021043	T	C	4	0.00282885	FALSE
chr7	6021056	T	A	1	0.000707214	FALSE
chr7	6021160	T	C	2	0.00141443	FALSE
chr7	6021250	C	A	1	0.000707214	FALSE
chr7	6021305	T	G	1	0.000707214	FALSE
chr7	6021350	G	A	7	0.0049505	FALSE
chr7	6021356	T	G	7	0.0049505	FALSE
chr7	6021357	A	G	7	0.0049505	FALSE
chr7	6021358	C	T	7	0.0049505	FALSE
chr7	6021393	G	T	4	0.00282885	FALSE
chr7	6021427	A	G	1	0.000707214	FALSE
chr7	6021433	A	G	1	0.000707214	FALSE
chr7	6021469	C	T	7	0.0049505	FALSE
chr7	6021470	C	G	7	0.0049505	FALSE
chr7	6021472	T	C	7	0.0049505	FALSE
chr7	6021541	C	T	4	0.00282885	FALSE
chr7	6021543	G	A	4	0.00282885	FALSE
chr7	6021562	C	CTAT	4	0.00282885	FALSE
chr7	6021604	T	C	1	0.000707214	FALSE
chr7	6021623	A	C	13	0.00919378	FALSE
chr7	6021626	T	C	92	0.0650636	FALSE
chr7	6021653	C	CT	4	0.00282885	FALSE
chr7	6021653	CT	C	703	0.497171	FALSE
chr7	6021780	G	A	23	0.0162659	FALSE
chr7	6021808	A	G	132	0.0933522	FALSE
chr7	6021922	C	T	247	0.174682	FALSE
chr7	6021943	TCTC	T	1	0.000707214	FALSE
chr7	6021972	G	A	3	0.00212164	FALSE
chr7	6021985	C	T	2	0.00141443	FALSE
chr7	6022014	T	C	7	0.0049505	FALSE
chr7	6022094	C	T	1	0.000707214	FALSE
chr7	6022102	C	T	5	0.00353607	FALSE
chr7	6022110	T	C	11	0.00777935	FALSE
chr7	6022114	C	T	4	0.00282885	FALSE
chr7	6022178	G	C	92	0.0650636	FALSE
chr7	6022260	G	A	13	0.00919378	FALSE
chr7	6022343	G	A	4	0.00282885	FALSE
chr7	6022345	G	A	2	0.00141443	FALSE
chr7	6022352	G	A	5	0.00353607	FALSE
chr7	6022394	T	C	6	0.00424328	FALSE
chr7	6022455	G	A	1	0.000707214	TRUE
chr7	6022480	C	T	4	0.00282885	TRUE
chr7	6022626	C	T	209	0.147808	TRUE
chr7	6022629	G	A	128	0.0905233	TRUE
chr7	6022696	TA	T	13	0.00919378	FALSE
chr7	6022749	T	C	4	0.00282885	FALSE
chr7	6022752	CT	C	6	0.00424328	FALSE
chr7	6022773	T	C	26	0.0183876	FALSE
chr7	6022775	G	A	1	0.000707214	FALSE
chr7	6022785	C	T	8	0.00565771	FALSE
chr7	6022821	G	A	7	0.0049505	FALSE
chr7	6022866	C	T	3	0.00212164	FALSE
chr7	6022909	T	C	375	0.265205	FALSE
chr7	6022912	T	C	16	0.0113154	FALSE
chr7	6022934	G	A	2	0.00141443	FALSE
chr7	6022961	C	T	736	0.520509	FALSE
chr7	6022980	T	A	5	0.00353607	FALSE
chr7	6023020	G	A	15	0.0106082	FALSE
chr7	6023024	G	A	1	0.000707214	FALSE
chr7	6023031	C	T	5	0.00353607	FALSE
chr7	6023033	T	C	571	0.403819	FALSE
chr7	6023076	C	A	1	0.000707214	FALSE
chr7	6023158	C	T	4	0.00282885	FALSE
chr7	6023166	AT	A	4	0.00282885	FALSE
chr7	6023180	T	A	1	0.000707214	FALSE
chr7	6023202	A	G	2	0.00141443	FALSE
chr7	6023222	C	T	23	0.0162659	FALSE
chr7	6023238	C	G	4	0.00282885	FALSE
chr7	6023240	A	C	4	0.00282885	FALSE
chr7	6023246	C	T	4	0.00282885	FALSE
chr7	6023282	C	CT	1	0.000707214	FALSE
chr7	6023282	CT	C	706	0.499293	FALSE
chr7	6023284	T	C	4	0.00282885	FALSE
chr7	6023303	C	T	1	0.000707214	FALSE
chr7	6023312	A	T	15	0.0106082	FALSE
chr7	6023345	T	C	4	0.00282885	FALSE
chr7	6023349	C	T	3	0.00212164	FALSE
chr7	6023350	G	A	1	0.000707214	FALSE
chr7	6023360	G	A	1	0.000707214	FALSE
chr7	6023434	C	T	2	0.00141443	FALSE
chr7	6023534	C	T	1	0.000707214	FALSE
chr7	6023572	C	T	235	0.166195	FALSE
chr7	6023573	G	A	127	0.0898161	FALSE
chr7	6023578	T	C	130	0.0919378	FALSE
chr7	6023580	G	C	4	0.00282885	FALSE
chr7	6023621	C	T	2	0.00141443	FALSE
chr7	6023637	T	C	5	0.00353607	FALSE
chr7	6023656	A	G	4	0.00282885	FALSE
chr7	6023671	A	G	4	0.00282885	FALSE
chr7	6023692	C	T	7	0.0049505	FALSE
chr7	6023709	C	A	4	0.00282885	FALSE
chr7	6023769	G	C	4	0.00282885	FALSE
chr7	6023773	G	T	4	0.00282885	FALSE
chr7	6023792	C	T	5	0.00353607	FALSE
chr7	6023909	C	CT	4	0.00282885	FALSE
chr7	6023926	T	C	4	0.00282885	FALSE
chr7	6023930	G	A	2	0.00141443	FALSE
chr7	6023951	C	T	13	0.00919378	FALSE
chr7	6024018	C	T	4	0.00282885	FALSE
chr7	6024035	G	A	191	0.135078	FALSE
chr7	6024038	G	T	123	0.0869873	FALSE
chr7	6024043	T	C	4	0.00282885	FALSE
chr7	6024064	G	A	3	0.00212164	FALSE
chr7	6024071	T	C	4	0.00282885	FALSE
chr7	6024106	G	A	1	0.000707214	FALSE
chr7	6024148	C	G	4	0.00282885	FALSE
chr7	6024153	G	A	4	0.00282885	FALSE
chr7	6024156	A	C	5	0.00353607	FALSE
chr7	6024205	T	C	1	0.000707214	FALSE
chr7	6024260	A	T	1	0.000707214	FALSE
chr7	6024277	A	G	4	0.00282885	FALSE
chr7	6024341	G	A	8	0.00565771	FALSE
chr7	6024349	G	A	1	0.000707214	FALSE
chr7	6024352	C	G	4	0.00282885	FALSE
chr7	6024358	G	A	4	0.00282885	FALSE
chr7	6024359	T	C	2	0.00141443	FALSE
chr7	6024394	C	T	4	0.00282885	FALSE
chr7	6024416	C	CA	8	0.00565771	FALSE
chr7	6024416	CA	C	698	0.493635	FALSE
chr7	6024425	A	G	4	0.00282885	FALSE
chr7	6024427	C	G	4	0.00282885	FALSE
chr7	6024432	G	GA	1	0.000707214	FALSE
chr7	6024483	A	G	1	0.000707214	FALSE
chr7	6024487	C	T	1	0.000707214	FALSE
chr7	6024544	C	T	8	0.00565771	FALSE
chr7	6024593	T	G	1	0.000707214	FALSE
chr7	6024630	G	A	4	0.00282885	FALSE
chr7	6024670	A	G	4	0.00282885	FALSE
chr7	6024677	G	T	4	0.00282885	FALSE
chr7	6024686	G	A	4	0.00282885	FALSE
chr7	6024718	C	T	1	0.000707214	FALSE
chr7	6024735	A	ATTTTT	1	0.000707214	FALSE
chr7	6024735	A	ATTTTTT	3	0.00212164	FALSE
chr7	6024736	C	CTT	2	0.00141443	FALSE
chr7	6024736	C	CTTT	1	0.000707214	FALSE
chr7	6024736	C	CTTTT	1	0.000707214	FALSE
chr7	6024736	C	T	4	0.00282885	FALSE
chr7	6024736	CT	C	703	0.497171	FALSE
chr7	6024747	A	G	4	0.00282885	FALSE
chr7	6024778	G	A	4	0.00282885	FALSE
chr7	6024794	T	G	13	0.00919378	FALSE
chr7	6024810	C	T	4	0.00282885	FALSE
chr7	6024857	T	C	1	0.000707214	FALSE
chr7	6024859	C	T	13	0.00919378	FALSE
chr7	6024876	A	G	1	0.000707214	FALSE
chr7	6024879	G	A	1	0.000707214	FALSE
chr7	6024882	A	G	1	0.000707214	FALSE
chr7	6024895	A	AC	1	0.000707214	FALSE
chr7	6024895	A	AT	25	0.0176803	FALSE
chr7	6024895	AT	A	99	0.0700141	FALSE
chr7	6024895	ATT	A	575	0.406648	FALSE
chr7	6024895	ATTT	A	6	0.00424328	FALSE
chr7	6024930	C	T	1	0.000707214	FALSE
chr7	6025131	T	C	1	0.000707214	FALSE
chr7	6025136	G	A	127	0.0898161	FALSE
chr7	6025188	C	A	2	0.00141443	FALSE
chr7	6025188	C	CT	2	0.00141443	FALSE
chr7	6025188	CT	C	705	0.498586	FALSE
chr7	6025194	T	C	3	0.00212164	FALSE
chr7	6025278	G	A	91	0.0643564	FALSE
chr7	6025349	T	C	1	0.000707214	FALSE
chr7	6025545	C	T	1	0.000707214	FALSE
chr7	6025555	C	T	1	0.000707214	FALSE
chr7	6025560	C	G	1	0.000707214	FALSE
chr7	6025618	A	G	1	0.000707214	FALSE
chr7	6025703	A	G	712	0.503536	FALSE
chr7	6025845	C	T	561	0.396747	FALSE
chr7	6025846	G	A	2	0.00141443	FALSE
chr7	6025885	T	C	1	0.000707214	FALSE
chr7	6025894	C	T	163	0.115276	FALSE
chr7	6025905	T	C	1	0.000707214	FALSE
chr7	6025976	A	G	8	0.00565771	FALSE
chr7	6025980	G	A	120	0.0848656	FALSE
chr7	6026061	A	G	1	0.000707214	FALSE
chr7	6026075	C	T	3	0.00212164	FALSE
chr7	6026088	C	T	5	0.00353607	FALSE
chr7	6026089	A	G	17	0.0120226	FALSE
chr7	6026093	T	C	6	0.00424328	FALSE
chr7	6026121	G	A	39	0.0275813	FALSE
chr7	6026184	A	C	1	0.000707214	FALSE
chr7	6026192	G	A	4	0.00282885	FALSE
chr7	6026216	A	G	2	0.00141443	FALSE
chr7	6026222	C	CTGA	190	0.134371	FALSE
chr7	6026237	C	T	1	0.000707214	FALSE
chr7	6026305	A	G	1	0.000707214	FALSE
chr7	6026384	C	T	92	0.0650636	FALSE
chr7	6026416	G	A	1	0.000707214	FALSE
chr7	6026530	C	T	23	0.0162659	FALSE
chr7	6026607	T	A	22	0.0155587	FALSE
chr7	6026685	G	T	3	0.00212164	FALSE
chr7	6026708	C	A	13	0.00919378	FALSE
chr7	6026775	T	C	1198	0.847242	FALSE
chr7	6026787	C	T	2	0.00141443	FALSE
chr7	6026827	G	C	3	0.00212164	FALSE
chr7	6026839	A	G	3	0.00212164	FALSE
chr7	6026864	G	A	14	0.00990099	FALSE
chr7	6026865	T	C	26	0.0183876	FALSE
chr7	6026908	G	A	12	0.00848656	FALSE
chr7	6026942	G	T	92	0.0650636	FALSE
chr7	6026952	T	C	1	0.000707214	FALSE
chr7	6026959	G	C	5	0.00353607	FALSE
chr7	6026988	G	A	574	0.405941	FALSE
chr7	6027130	C	T	2	0.00141443	FALSE
chr7	6027154	G	A	1	0.000707214	FALSE
chr7	6027227	G	A	1	0.000707214	FALSE
chr7	6027353	C	T	2	0.00141443	FALSE
chr7	6027367	G	A	36	0.0254597	FALSE
chr7	6027373	A	G	1	0.000707214	FALSE
chr7	6027421	T	C	3	0.00212164	FALSE
chr7	6027430	T	A	1	0.000707214	FALSE
chr7	6027444	A	G	2	0.00141443	FALSE
chr7	6027512	C	A	1	0.000707214	FALSE
chr7	6027608	C	G	1	0.000707214	FALSE
chr7	6027640	C	T	236	0.166902	FALSE
chr7	6027682	TCAA	T	2	0.00141443	FALSE
chr7	6027682	TCAAA	T	16	0.0113154	FALSE
chr7	6027683	CAA	C	126	0.0891089	FALSE
chr7	6027683	CAAA	C	365	0.258133	FALSE
chr7	6027683	CAAAA	C	79	0.0558699	FALSE
chr7	6027683	CAAAAA	C	4	0.00282885	FALSE
chr7	6027683	CAAAAAA	C	2	0.00141443	FALSE
chr7	6027683	CAAAAAAAAA	C	1	0.000707214	FALSE
chr7	6027701	A	C	1	0.000707214	FALSE
chr7	6027702	A	AC	1	0.000707214	FALSE
chr7	6027702	A	C	231	0.163366	FALSE
chr7	6027704	A	C	3	0.00212164	FALSE
chr7	6027710	C	A	1	0.000707214	FALSE
chr7	6027724	A	G	3	0.00212164	FALSE
chr7	6027756	T	C	1	0.000707214	FALSE
chr7	6027791	C	CAAGAGG	1	0.000707214	FALSE
chr7	6027810	C	T	1	0.000707214	FALSE
chr7	6027995	C	A	1	0.000707214	FALSE
chr7	6028013	A	G	2	0.00141443	FALSE
chr7	6028029	C	CA	1	0.000707214	FALSE
chr7	6028029	CA	C	706	0.499293	FALSE
chr7	6028078	A	G	1	0.000707214	FALSE
chr7	6028120	G	C	5	0.00353607	FALSE
chr7	6028179	G	C	1	0.000707214	FALSE
chr7	6028187	C	T	43	0.0304102	FALSE
chr7	6028190	T	C	92	0.0650636	FALSE
chr7	6028247	T	C	1	0.000707214	FALSE
chr7	6028386	A	C	1	0.000707214	FALSE
chr7	6028481	TTTTG	T	92	0.0650636	FALSE
chr7	6028571	C	T	1	0.000707214	FALSE
chr7	6028577	C	G	43	0.0304102	FALSE
chr7	6028588	G	A	1	0.000707214	FALSE
chr7	6028590	C	T	1	0.000707214	FALSE
chr7	6028594	C	A	1	0.000707214	FALSE
chr7	6028600	A	C	22	0.0155587	FALSE
chr7	6028601	G	C	2	0.00141443	FALSE
chr7	6028636	G	A	29	0.0205092	FALSE
chr7	6028644	G	A	1	0.000707214	FALSE
chr7	6028647	C	T	553	0.391089	FALSE
chr7	6028687	C	T	212	0.149929	FALSE
chr7	6028696	T	C	117	0.082744	FALSE
chr7	6028719	G	A	4	0.00282885	FALSE
chr7	6028751	G	T	1	0.000707214	FALSE
chr7	6028761	A	G	16	0.0113154	FALSE
chr7	6028763	G	A	2	0.00141443	FALSE
chr7	6028768	G	A	1012	0.7157	FALSE
chr7	6028772	C	T	1	0.000707214	FALSE
chr7	6028833	T	G	1	0.000707214	FALSE
chr7	6028899	T	C	1	0.000707214	FALSE
chr7	6028905	T	C	39	0.0275813	FALSE
chr7	6028917	C	T	1	0.000707214	FALSE
chr7	6028984	C	T	1	0.000707214	FALSE
chr7	6029012	T	C	1020	0.721358	FALSE
chr7	6029054	A	G	1	0.000707214	FALSE
chr7	6029060	A	G	1	0.000707214	FALSE
chr7	6029110	ACTT	A	1	0.000707214	FALSE
chr7	6029145	C	T	39	0.0275813	FALSE
chr7	6029334	C	T	1	0.000707214	FALSE
chr7	6029585	T	C	2	0.00141443	FALSE
chr7	6029585	T	G	1033	0.730552	FALSE
chr7	6029597	A	G	2	0.00141443	FALSE
chr7	6029599	A	G	2	0.00141443	FALSE
chr7	6029601	A	G	2	0.00141443	FALSE
chr7	6029602	A	G	3	0.00212164	FALSE
chr7	6029606	A	G	4	0.00282885	FALSE
chr7	6029609	T	A	2	0.00141443	FALSE
chr7	6029660	A	G	2	0.00141443	FALSE
chr7	6029666	T	C	2	0.00141443	FALSE
chr7	6029671	C	T	2	0.00141443	FALSE
chr7	6029673	C	T	2	0.00141443	FALSE
chr7	6029675	G	A	2	0.00141443	FALSE
chr7	6029675	G	T	2	0.00141443	FALSE
chr7	6029677	C	T	4	0.00282885	FALSE
chr7	6029678	G	A	6	0.00424328	FALSE
chr7	6029678	G	T	8	0.00565771	FALSE
chr7	6029680	C	T	2	0.00141443	FALSE
chr7	6029681	T	C	25	0.0176803	FALSE
chr7	6029688	G	T	2	0.00141443	FALSE
chr7	6029690	G	A	8	0.00565771	FALSE
chr7	6029690	G	C	6	0.00424328	FALSE
chr7	6029695	G	A	14	0.00990099	FALSE
chr7	6029695	G	C	2	0.00141443	FALSE
chr7	6029698	G	A	12	0.00848656	FALSE
chr7	6029699	C	A	2	0.00141443	FALSE
chr7	6029699	C	T	25	0.0176803	FALSE
chr7	6029700	G	A	7	0.0049505	FALSE
chr7	6029701	C	T	10	0.00707214	FALSE
chr7	6029702	G	A	9	0.00636492	FALSE
chr7	6029704	T	C	2	0.00141443	FALSE
chr7	6029705	C	A	8	0.00565771	FALSE
chr7	6029706	T	A	1	0.000707214	FALSE
chr7	6029706	T	C	4	0.00282885	FALSE
chr7	6029706	T	G	2	0.00141443	FALSE
chr7	6029707	C	T	6	0.00424328	FALSE
chr7	6029708	A	G	24	0.0169731	FALSE
chr7	6029714	C	G	4	0.00282885	FALSE
chr7	6029715	T	C	3	0.00212164	FALSE
chr7	6029716	G	A	1	0.000707214	FALSE
chr7	6029717	C	T	10	0.00707214	FALSE
chr7	6029719	A	G	2	0.00141443	FALSE
chr7	6029720	C	G	6	0.00424328	FALSE
chr7	6029721	C	T	4	0.00282885	FALSE
chr7	6029722	T	C	1	0.000707214	FALSE
chr7	6029723	C	A	10	0.00707214	FALSE
chr7	6029723	C	G	5	0.00353607	FALSE
chr7	6029724	C	A	12	0.00848656	FALSE
chr7	6029724	C	G	2	0.00141443	FALSE
chr7	6029724	C	T	5	0.00353607	FALSE
chr7	6029725	G	A	15	0.0106082	FALSE
chr7	6029726	C	A	5	0.00353607	FALSE
chr7	6029727	C	T	5	0.00353607	FALSE
chr7	6029729	C	T	4	0.00282885	FALSE
chr7	6029731	T	C	28	0.019802	FALSE
chr7	6029732	G	A	15	0.0106082	FALSE
chr7	6029733	G	A	3	0.00212164	FALSE
chr7	6029733	G	C	10	0.00707214	FALSE
chr7	6029738	A	G	12	0.00848656	FALSE
chr7	6029739	A	C	4	0.00282885	FALSE
chr7	6029739	A	G	2	0.00141443	FALSE
chr7	6029741	T	A	32	0.0226308	FALSE
chr7	6029741	T	C	19	0.0134371	FALSE
chr7	6029742	G	A	2	0.00141443	FALSE
chr7	6029742	G	C	4	0.00282885	FALSE
chr7	6029743	A	T	2	0.00141443	FALSE
chr7	6029744	T	C	1	0.000707214	FALSE
chr7	6029745	T	C	2	0.00141443	FALSE
chr7	6029748	C	T	77	0.0544554	FALSE
chr7	6029757	A	G	4	0.00282885	FALSE
chr7	6029764	G	A	4	0.00282885	FALSE
chr7	6029764	G	C	2	0.00141443	FALSE
chr7	6029764	G	T	4	0.00282885	FALSE
chr7	6029765	A	G	5	0.00353607	FALSE
chr7	6029766	A	C	2	0.00141443	FALSE
chr7	6029766	A	T	4	0.00282885	FALSE
chr7	6029772	T	A	4	0.00282885	FALSE
chr7	6029772	T	C	2	0.00141443	FALSE
chr7	6029773	A	C	3	0.00212164	FALSE
chr7	6029773	A	G	2	0.00141443	FALSE
chr7	6029776	A	G	2	0.00141443	FALSE
chr7	6029777	T	C	3	0.00212164	FALSE
chr7	6029780	C	T	1	0.000707214	FALSE
chr7	6029781	A	G	2	0.00141443	FALSE
chr7	6029783	G	A	2	0.00141443	FALSE
chr7	6029786	A	C	4	0.00282885	FALSE
chr7	6029787	G	C	4	0.00282885	FALSE
chr7	6029788	T	A	1	0.000707214	FALSE
chr7	6029789	G	A	1	0.000707214	FALSE
chr7	6029792	A	G	2	0.00141443	FALSE
chr7	6029793	C	T	2	0.00141443	FALSE
chr7	6029795	A	G	4	0.00282885	FALSE
chr7	6029799	T	C	5	0.00353607	FALSE
chr7	6029803	T	A	1	0.000707214	FALSE
chr7	6029804	A	T	2	0.00141443	FALSE
chr7	6029805	A	G	1	0.000707214	FALSE
chr7	6029805	A	T	2	0.00141443	FALSE
chr7	6029807	T	G	7	0.0049505	FALSE
chr7	6029810	T	C	3	0.00212164	FALSE
chr7	6029811	G	A	2	0.00141443	FALSE
chr7	6029811	G	T	3	0.00212164	FALSE
chr7	6029812	T	C	4	0.00282885	FALSE
chr7	6029812	T	G	3	0.00212164	FALSE
chr7	6029813	A	G	8	0.00565771	FALSE
chr7	6029814	T	A	2	0.00141443	FALSE
chr7	6029816	T	G	5	0.00353607	FALSE
chr7	6029818	T	C	7	0.0049505	FALSE
chr7	6029819	A	G	1	0.000707214	FALSE
chr7	6029820	G	A	5	0.00353607	FALSE
chr7	6029820	G	C	1	0.000707214	FALSE
chr7	6029820	G	T	4	0.00282885	FALSE
chr7	6029821	T	C	1	0.000707214	FALSE
chr7	6029822	A	G	3	0.00212164	FALSE
chr7	6029823	G	A	2	0.00141443	FALSE
chr7	6029825	G	A	1	0.000707214	FALSE
chr7	6029826	A	G	5	0.00353607	FALSE
chr7	6029827	T	A	4	0.00282885	FALSE
chr7	6029827	T	C	16	0.0113154	FALSE
chr7	6029828	G	A	7	0.0049505	FALSE
chr7	6029829	G	A	6	0.00424328	FALSE
chr7	6029830	G	A	3	0.00212164	FALSE
chr7	6029831	G	C	2	0.00141443	FALSE
chr7	6029834	T	C	3	0.00212164	FALSE
chr7	6029835	C	T	2	0.00141443	FALSE
chr7	6029836	A	G	8	0.00565771	FALSE
chr7	6029836	A	T	5	0.00353607	FALSE
chr7	6029839	G	A	46	0.0325318	FALSE
chr7	6029839	G	T	2	0.00141443	FALSE
chr7	6029840	T	C	8	0.00565771	FALSE
chr7	6029842	T	A	32	0.0226308	FALSE
chr7	6029842	T	G	1	0.000707214	FALSE
chr7	6029843	T	A	1	0.000707214	FALSE
chr7	6029843	T	C	4	0.00282885	FALSE
chr7	6029844	G	A	2	0.00141443	FALSE
chr7	6029845	G	A	1	0.000707214	FALSE
chr7	6029845	G	C	4	0.00282885	FALSE
chr7	6029845	G	T	2	0.00141443	FALSE
chr7	6029846	C	A	2	0.00141443	FALSE
chr7	6029846	C	T	17	0.0120226	FALSE
chr7	6029847	C	T	4	0.00282885	FALSE
chr7	6029848	A	G	1	0.000707214	FALSE
chr7	6029850	G	A	3	0.00212164	FALSE
chr7	6029850	G	C	2	0.00141443	FALSE
chr7	6029851	C	A	1	0.000707214	FALSE
chr7	6029852	T	C	1	0.000707214	FALSE
chr7	6029855	T	C	2	0.00141443	FALSE
chr7	6029857	T	C	2	0.00141443	FALSE
chr7	6029858	C	T	16	0.0113154	FALSE
chr7	6029859	G	A	2	0.00141443	FALSE
chr7	6029859	G	C	4	0.00282885	FALSE
chr7	6029860	A	G	4	0.00282885	FALSE
chr7	6029861	A	T	2	0.00141443	FALSE
chr7	6029865	A	C	14	0.00990099	FALSE
chr7	6029865	A	G	1	0.000707214	FALSE
chr7	6029865	A	T	2	0.00141443	FALSE
chr7	6029866	C	T	7	0.0049505	FALSE
chr7	6029867	A	G	18	0.0127298	FALSE
chr7	6029868	A	G	4	0.00282885	FALSE
chr7	6029870	C	T	1	0.000707214	FALSE
chr7	6029872	C	G	2	0.00141443	FALSE
chr7	6029872	C	T	2	0.00141443	FALSE
chr7	6029873	A	C	2	0.00141443	FALSE
chr7	6029873	A	G	1	0.000707214	FALSE
chr7	6029874	A	G	6	0.00424328	FALSE
chr7	6029874	A	T	3	0.00212164	FALSE
chr7	6029875	G	A	1	0.000707214	FALSE
chr7	6029876	T	C	2	0.00141443	FALSE
chr7	6029879	T	G	1	0.000707214	FALSE
chr7	6029880	C	T	1	0.000707214	FALSE
chr7	6029881	C	A	3	0.00212164	FALSE
chr7	6029881	C	T	4	0.00282885	FALSE
chr7	6029882	A	C	1	0.000707214	FALSE
chr7	6029882	A	G	11	0.00777935	FALSE
chr7	6029883	C	G	1	0.000707214	FALSE
chr7	6029885	C	T	11	0.00777935	FALSE
chr7	6029886	G	A	6	0.00424328	FALSE
chr7	6029888	C	T	2	0.00141443	FALSE
chr7	6029890	T	C	22	0.0155587	FALSE
chr7	6029891	G	C	1	0.000707214	FALSE
chr7	6029891	G	T	6	0.00424328	FALSE
chr7	6029892	G	A	1	0.000707214	FALSE
chr7	6029893	C	T	4	0.00282885	FALSE
chr7	6029894	C	T	1	0.000707214	FALSE
chr7	6029895	T	C	4	0.00282885	FALSE
chr7	6029896	C	T	1	0.000707214	FALSE
chr7	6029898	C	T	3	0.00212164	FALSE
chr7	6029899	A	C	1	0.000707214	FALSE
chr7	6029899	A	G	2	0.00141443	FALSE
chr7	6029899	A	T	2	0.00141443	FALSE
chr7	6029901	A	G	2	0.00141443	FALSE
chr7	6029902	G	T	2	0.00141443	FALSE
chr7	6029903	T	C	5	0.00353607	FALSE
chr7	6029904	T	A	19	0.0134371	FALSE
chr7	6029904	T	G	43	0.0304102	FALSE
chr7	6029906	T	C	4	0.00282885	FALSE
chr7	6029908	G	A	2	0.00141443	FALSE
chr7	6029909	G	A	2	0.00141443	FALSE
chr7	6029910	A	C	2	0.00141443	FALSE
chr7	6029910	A	G	1	0.000707214	FALSE
chr7	6029912	T	A	5	0.00353607	FALSE
chr7	6029913	A	G	2	0.00141443	FALSE
chr7	6029913	A	T	2	0.00141443	FALSE
chr7	6029914	C	T	2	0.00141443	FALSE
chr7	6029915	A	C	2	0.00141443	FALSE
chr7	6029915	A	G	1	0.000707214	FALSE
chr7	6029916	G	A	22	0.0155587	FALSE
chr7	6029917	G	T	2	0.00141443	FALSE
chr7	6029918	C	T	1	0.000707214	FALSE
chr7	6029919	G	A	35	0.0247525	FALSE
chr7	6029921	G	A	2	0.00141443	FALSE
chr7	6029922	A	T	1	0.000707214	FALSE
chr7	6029923	G	A	1	0.000707214	FALSE
chr7	6029924	C	T	1	0.000707214	FALSE
chr7	6029925	C	A	2	0.00141443	FALSE
chr7	6029926	A	G	2	0.00141443	FALSE
chr7	6029926	A	T	1	0.000707214	FALSE
chr7	6029928	C	A	1	0.000707214	FALSE
chr7	6029928	C	T	32	0.0226308	FALSE
chr7	6029929	G	A	4	0.00282885	FALSE
chr7	6029930	C	T	3	0.00212164	FALSE
chr7	6029931	G	A	4	0.00282885	FALSE
chr7	6029931	G	T	1	0.000707214	FALSE
chr7	6029939	A	C	2	0.00141443	FALSE
chr7	6029939	A	G	6	0.00424328	FALSE
chr7	6029942	T	C	1	0.000707214	FALSE
chr7	6029945	A	G	2	0.00141443	FALSE
chr7	6029946	C	T	2	0.00141443	FALSE
chr7	6029948	T	A	2	0.00141443	FALSE
chr7	6029948	T	C	2	0.00141443	FALSE
chr7	6029949	T	C	3	0.00212164	FALSE
chr7	6029952	A	G	2	0.00141443	FALSE
chr7	6029954	A	C	2	0.00141443	FALSE
chr7	6029957	A	G	1	0.000707214	FALSE
chr7	6029959	A	G	2	0.00141443	FALSE
chr7	6029960	A	G	1	0.000707214	FALSE
chr7	6029962	T	C	2	0.00141443	FALSE
chr7	6029964	T	C	1	0.000707214	FALSE
chr7	6029965	C	T	2	0.00141443	FALSE
chr7	6029968	C	T	1	0.000707214	FALSE
chr7	6029969	A	C	3	0.00212164	FALSE
chr7	6029970	T	C	2	0.00141443	FALSE
chr7	6029975	T	C	1	0.000707214	FALSE
chr7	6029977	T	C	2	0.00141443	FALSE
chr7	6029978	T	C	3	0.00212164	FALSE
chr7	6029979	T	C	2	0.00141443	FALSE
chr7	6029981	A	G	1	0.000707214	FALSE
chr7	6029982	T	C	3	0.00212164	FALSE
chr7	6029983	T	C	2	0.00141443	FALSE
chr7	6029987	T	C	2	0.00141443	FALSE
chr7	6029988	T	C	2	0.00141443	FALSE
chr7	6029993	T	C	2	0.00141443	FALSE
chr7	6029994	T	C	5	0.00353607	FALSE
chr7	6029995	A	G	1	0.000707214	FALSE
chr7	6029996	T	C	1	0.000707214	FALSE
chr7	6030000	A	G	1	0.000707214	FALSE
chr7	6030000	A	T	2	0.00141443	FALSE
chr7	6030001	A	G	2	0.00141443	FALSE
chr7	6030003	T	C	1	0.000707214	FALSE
chr7	6030006	T	A	2	0.00141443	FALSE
chr7	6030007	A	G	2	0.00141443	FALSE
chr7	6030007	A	T	2	0.00141443	FALSE
chr7	6030012	A	G	2	0.00141443	FALSE
chr7	6030013	A	G	6	0.00424328	FALSE
chr7	6030016	A	G	2	0.00141443	FALSE
chr7	6030017	T	C	3	0.00212164	FALSE
chr7	6030018	T	A	2	0.00141443	FALSE
chr7	6030018	T	C	2	0.00141443	FALSE
chr7	6030019	A	G	1	0.000707214	FALSE
chr7	6030021	A	G	2	0.00141443	FALSE
chr7	6030023	T	A	2	0.00141443	FALSE
chr7	6030024	G	A	2	0.00141443	FALSE
chr7	6030025	T	A	1	0.000707214	FALSE
chr7	6030031	T	C	3	0.00212164	FALSE
chr7	6030032	T	G	2	0.00141443	FALSE
chr7	6030034	A	G	4	0.00282885	FALSE
chr7	6030036	A	G	2	0.00141443	FALSE
chr7	6030037	T	C	2	0.00141443	FALSE
chr7	6030040	A	G	6	0.00424328	FALSE
chr7	6030041	T	C	2	0.00141443	FALSE
chr7	6030045	T	A	2	0.00141443	FALSE
chr7	6030045	T	C	2	0.00141443	FALSE
chr7	6030048	T	C	2	0.00141443	FALSE
chr7	6030049	G	T	2	0.00141443	FALSE
chr7	6030050	A	G	4	0.00282885	FALSE
chr7	6030051	A	G	2	0.00141443	FALSE
chr7	6030052	A	G	5	0.00353607	FALSE
chr7	6030053	T	C	3	0.00212164	FALSE
chr7	6030058	T	C	2	0.00141443	FALSE
chr7	6030060	T	C	3	0.00212164	FALSE
chr7	6030062	T	A	1	0.000707214	FALSE
chr7	6030065	A	C	2	0.00141443	FALSE
chr7	6030065	A	G	6	0.00424328	FALSE
chr7	6030069	A	G	2	0.00141443	FALSE
chr7	6030071	T	C	3	0.00212164	FALSE
chr7	6030073	A	G	1	0.000707214	FALSE
chr7	6030078	A	G	2	0.00141443	FALSE
chr7	6030083	A	G	4	0.00282885	FALSE
chr7	6030084	A	G	8	0.00565771	FALSE
chr7	6030085	T	C	2	0.00141443	FALSE
chr7	6030091	A	G	2	0.00141443	FALSE
chr7	6030092	A	G	1	0.000707214	FALSE
chr7	6030093	T	C	2	0.00141443	FALSE
chr7	6030096	A	C	2	0.00141443	FALSE
chr7	6030096	A	G	1	0.000707214	FALSE
chr7	6030097	C	T	3	0.00212164	FALSE
chr7	6030099	A	G	1	0.000707214	FALSE
chr7	6030101	A	G	2	0.00141443	FALSE
chr7	6030103	A	G	2	0.00141443	FALSE
chr7	6030105	G	A	1	0.000707214	FALSE
chr7	6030107	A	G	1	0.000707214	FALSE
chr7	6030111	G	A	4	0.00282885	FALSE
chr7	6030116	A	G	3	0.00212164	FALSE
chr7	6030117	T	C	1	0.000707214	FALSE
chr7	6030118	T	C	1	0.000707214	FALSE
chr7	6030125	A	G	2	0.00141443	FALSE
chr7	6030128	G	A	2	0.00141443	FALSE
chr7	6030129	T	A	3	0.00212164	FALSE
chr7	6030132	A	G	2	0.00141443	FALSE
chr7	6030136	A	G	4	0.00282885	FALSE
chr7	6030137	A	G	1	0.000707214	FALSE
chr7	6030138	A	G	5	0.00353607	FALSE
chr7	6030138	A	T	2	0.00141443	FALSE
chr7	6030139	A	G	6	0.00424328	FALSE
chr7	6030141	C	T	4	0.00282885	FALSE
chr7	6030142	A	G	4	0.00282885	FALSE
chr7	6030144	A	C	2	0.00141443	FALSE
chr7	6030150	A	C	2	0.00141443	FALSE
chr7	6030155	A	C	2	0.00141443	FALSE
chr7	6030157	A	G	2	0.00141443	FALSE
chr7	6030158	A	G	2	0.00141443	FALSE
chr7	6030160	A	G	2	0.00141443	FALSE
chr7	6030162	T	C	3	0.00212164	FALSE
chr7	6030163	T	C	1	0.000707214	FALSE
chr7	6030164	T	C	3	0.00212164	FALSE
chr7	6030166	A	T	1	0.000707214	FALSE
chr7	6030167	A	T	1	0.000707214	FALSE
chr7	6030169	T	A	2	0.00141443	FALSE
chr7	6030171	T	C	4	0.00282885	FALSE
chr7	6030176	A	G	1	0.000707214	FALSE
chr7	6030178	T	C	2	0.00141443	FALSE
chr7	6030180	A	G	2	0.00141443	FALSE
chr7	6030181	A	G	2	0.00141443	FALSE
chr7	6030184	A	G	2	0.00141443	FALSE
chr7	6030185	A	T	2	0.00141443	FALSE
chr7	6030186	G	A	1	0.000707214	FALSE
chr7	6030187	A	G	4	0.00282885	FALSE
chr7	6030187	A	T	2	0.00141443	FALSE
chr7	6030191	T	C	2	0.00141443	FALSE
chr7	6030192	T	C	2	0.00141443	FALSE
chr7	6030200	C	T	2	0.00141443	FALSE
chr7	6030201	T	C	1	0.000707214	FALSE
chr7	6030202	A	G	2	0.00141443	FALSE
chr7	6030204	T	C	2	0.00141443	FALSE
chr7	6030206	A	G	1	0.000707214	FALSE
chr7	6030207	A	G	7	0.0049505	FALSE
chr7	6030209	T	A	2	0.00141443	FALSE
chr7	6030210	T	C	1	0.000707214	FALSE
chr7	6030210	T	G	2	0.00141443	FALSE
chr7	6030211	A	G	5	0.00353607	FALSE
chr7	6030218	C	T	2	0.00141443	FALSE
chr7	6030219	A	G	2	0.00141443	FALSE
chr7	6030222	T	C	2	0.00141443	FALSE
chr7	6030223	A	T	1	0.000707214	FALSE
chr7	6030226	A	G	1	0.000707214	FALSE
chr7	6030227	T	C	1	0.000707214	FALSE
chr7	6030228	A	G	4	0.00282885	FALSE
chr7	6030231	T	C	1	0.000707214	FALSE
chr7	6030233	G	A	1	0.000707214	FALSE
chr7	6030233	G	T	1	0.000707214	FALSE
chr7	6030234	T	C	4	0.00282885	FALSE
chr7	6030234	T	G	2	0.00141443	FALSE
chr7	6030236	C	A	2	0.00141443	FALSE
chr7	6030238	T	C	2	0.00141443	FALSE
chr7	6030239	T	C	1	0.000707214	FALSE
chr7	6030242	A	C	2	0.00141443	FALSE
chr7	6030242	A	G	1	0.000707214	FALSE
chr7	6030246	A	G	1	0.000707214	FALSE
chr7	6030249	T	C	2	0.00141443	FALSE
chr7	6030254	A	C	2	0.00141443	FALSE
chr7	6030254	A	G	1	0.000707214	FALSE
chr7	6030255	A	G	4	0.00282885	FALSE
chr7	6030258	T	C	1	0.000707214	FALSE
chr7	6030259	G	A	2	0.00141443	FALSE
chr7	6030262	A	G	2	0.00141443	FALSE
chr7	6030265	T	C	2	0.00141443	FALSE
chr7	6030266	C	A	2	0.00141443	FALSE
chr7	6030267	T	C	2	0.00141443	FALSE
chr7	6030268	A	G	2	0.00141443	FALSE
chr7	6030270	A	G	2	0.00141443	FALSE
chr7	6030272	C	T	1	0.000707214	FALSE
chr7	6030273	A	G	4	0.00282885	FALSE
chr7	6030275	A	G	2	0.00141443	FALSE
chr7	6030276	A	C	2	0.00141443	FALSE
chr7	6030277	T	C	2	0.00141443	FALSE
chr7	6030279	C	T	1	0.000707214	FALSE
chr7	6030280	A	C	1	0.000707214	FALSE
chr7	6030280	A	G	4	0.00282885	FALSE
chr7	6030283	A	G	2	0.00141443	FALSE
chr7	6030284	A	C	2	0.00141443	FALSE
chr7	6030284	A	G	2	0.00141443	FALSE
chr7	6030285	A	G	1	0.000707214	FALSE
chr7	6030287	G	A	116	0.0820368	FALSE
chr7	6030288	C	T	2	0.00141443	FALSE
chr7	6030289	C	T	4	0.00282885	FALSE
chr7	6030291	T	A	1	0.000707214	FALSE
chr7	6030292	A	T	3	0.00212164	FALSE
chr7	6030295	A	G	2	0.00141443	FALSE
chr7	6030296	T	C	2	0.00141443	FALSE
chr7	6030297	G	A	1	0.000707214	FALSE
chr7	6030299	T	C	4	0.00282885	FALSE
chr7	6030301	A	G	2	0.00141443	FALSE
chr7	6030304	T	C	1	0.000707214	FALSE
chr7	6030305	T	C	2	0.00141443	FALSE
chr7	6030307	A	G	2	0.00141443	FALSE
chr7	6030309	T	C	3	0.00212164	FALSE
chr7	6030311	A	G	4	0.00282885	FALSE
chr7	6030316	G	A	2	0.00141443	FALSE
chr7	6030319	A	G	6	0.00424328	FALSE
chr7	6030321	T	C	2	0.00141443	FALSE
chr7	6030323	T	C	2	0.00141443	FALSE
chr7	6030325	C	T	1	0.000707214	FALSE
chr7	6030327	C	T	2	0.00141443	FALSE
chr7	6030330	G	A	2	0.00141443	FALSE
chr7	6030332	C	T	1	0.000707214	FALSE
chr7	6030333	A	T	1	0.000707214	FALSE
chr7	6030334	A	G	3	0.00212164	FALSE
chr7	6030334	A	T	2	0.00141443	FALSE
chr7	6030336	T	C	3	0.00212164	FALSE
chr7	6030337	T	A	2	0.00141443	FALSE
chr7	6030339	T	C	2	0.00141443	FALSE
chr7	6030340	A	C	1	0.000707214	FALSE
chr7	6030341	T	C	1	0.000707214	FALSE
chr7	6030343	C	A	2	0.00141443	FALSE
chr7	6030344	A	G	2	0.00141443	FALSE
chr7	6030346	A	G	2	0.00141443	FALSE
chr7	6030347	A	G	1	0.000707214	FALSE
chr7	6030349	A	T	1	0.000707214	FALSE
chr7	6030355	A	G	4	0.00282885	FALSE
chr7	6030357	A	G	4	0.00282885	FALSE
chr7	6030358	T	A	1	0.000707214	FALSE
chr7	6030361	A	T	4	0.00282885	FALSE
chr7	6030364	C	A	2	0.00141443	FALSE
chr7	6030365	T	A	2	0.00141443	FALSE
chr7	6030365	T	C	2	0.00141443	FALSE
chr7	6030369	T	C	3	0.00212164	FALSE
chr7	6030380	A	G	2	0.00141443	FALSE
chr7	6030382	A	G	2	0.00141443	FALSE
chr7	6030383	C	G	7	0.0049505	FALSE
chr7	6030384	C	A	1	0.000707214	FALSE
chr7	6030385	C	T	3	0.00212164	FALSE
chr7	6030386	T	C	1	0.000707214	FALSE
chr7	6030387	G	A	2	0.00141443	FALSE
chr7	6030387	G	T	2	0.00141443	FALSE
chr7	6030388	T	C	2	0.00141443	FALSE
chr7	6030389	A	G	4	0.00282885	FALSE
chr7	6030389	A	T	15	0.0106082	FALSE
chr7	6030390	A	G	3	0.00212164	FALSE
chr7	6030392	C	T	3	0.00212164	FALSE
chr7	6030394	C	T	1	0.000707214	FALSE
chr7	6030395	A	T	1	0.000707214	FALSE
chr7	6030396	G	A	2	0.00141443	FALSE
chr7	6030397	C	A	15	0.0106082	FALSE
chr7	6030397	C	T	6	0.00424328	FALSE
chr7	6030398	A	G	1	0.000707214	FALSE
chr7	6030399	C	T	1	0.000707214	FALSE
chr7	6030400	T	G	2	0.00141443	FALSE
chr7	6030401	T	C	3	0.00212164	FALSE
chr7	6030402	T	G	2	0.00141443	FALSE
chr7	6030403	G	A	15	0.0106082	FALSE
chr7	6030405	G	T	2	0.00141443	FALSE
chr7	6030406	A	C	2	0.00141443	FALSE
chr7	6030406	A	G	5	0.00353607	FALSE
chr7	6030410	T	C	4	0.00282885	FALSE
chr7	6030412	A	C	2	0.00141443	FALSE
chr7	6030412	A	G	5	0.00353607	FALSE
chr7	6030413	G	A	2	0.00141443	FALSE
chr7	6030414	A	G	4	0.00282885	FALSE
chr7	6030415	C	A	2	0.00141443	FALSE
chr7	6030415	C	T	2	0.00141443	FALSE
chr7	6030417	A	G	2	0.00141443	FALSE
chr7	6030417	A	T	2	0.00141443	FALSE
chr7	6030418	A	G	3	0.00212164	FALSE
chr7	6030420	A	G	2	0.00141443	FALSE
chr7	6030422	A	G	3	0.00212164	FALSE
chr7	6030428	T	C	4	0.00282885	FALSE
chr7	6030432	G	T	2	0.00141443	FALSE
chr7	6030435	A	G	3	0.00212164	FALSE
chr7	6030437	G	C	20	0.0141443	FALSE
chr7	6030438	A	G	4	0.00282885	FALSE
chr7	6030439	G	T	1	0.000707214	FALSE
chr7	6030440	T	A	1	0.000707214	FALSE
chr7	6030441	T	C	3	0.00212164	FALSE
chr7	6030443	A	G	22	0.0155587	FALSE
chr7	6030445	G	A	1	0.000707214	FALSE
chr7	6030446	A	G	1	0.000707214	FALSE
chr7	6030447	C	T	2	0.00141443	FALSE
chr7	6030449	A	C	1	0.000707214	FALSE
chr7	6030450	G	T	2	0.00141443	FALSE
chr7	6030451	C	T	1	0.000707214	FALSE
chr7	6030454	G	A	4	0.00282885	FALSE
chr7	6030455	G	A	13	0.00919378	FALSE
chr7	6030456	C	A	2	0.00141443	FALSE
chr7	6030456	C	G	2	0.00141443	FALSE
chr7	6030457	C	A	3	0.00212164	FALSE
chr7	6030457	C	T	1	0.000707214	FALSE
chr7	6030458	A	G	2	0.00141443	FALSE
chr7	6030459	A	T	2	0.00141443	FALSE
chr7	6030460	C	T	2	0.00141443	FALSE
chr7	6030461	A	G	1	0.000707214	FALSE
chr7	6030462	T	C	11	0.00777935	FALSE
chr7	6030463	G	A	2	0.00141443	FALSE
chr7	6030464	G	C	2	0.00141443	FALSE
chr7	6030465	C	T	33	0.023338	FALSE
chr7	6030466	G	A	1	0.000707214	FALSE
chr7	6030467	A	C	2	0.00141443	FALSE
chr7	6030467	A	G	1	0.000707214	FALSE
chr7	6030468	A	G	2	0.00141443	FALSE
chr7	6030468	A	T	2	0.00141443	FALSE
chr7	6030469	A	G	2	0.00141443	FALSE
chr7	6030471	C	T	5	0.00353607	FALSE
chr7	6030472	C	T	15	0.0106082	FALSE
chr7	6030473	C	T	9	0.00636492	FALSE
chr7	6030474	G	A	25	0.0176803	FALSE
chr7	6030475	T	C	1	0.000707214	FALSE
chr7	6030477	T	C	2	0.00141443	FALSE
chr7	6030485	A	C	2	0.00141443	FALSE
chr7	6030485	A	G	2	0.00141443	FALSE
chr7	6030486	A	G	4	0.00282885	FALSE
chr7	6030488	C	T	27	0.0190948	FALSE
chr7	6030490	C	T	2	0.00141443	FALSE
chr7	6030494	A	G	1	0.000707214	FALSE
chr7	6030501	T	C	10	0.00707214	FALSE
chr7	6030505	G	A	2	0.00141443	FALSE
chr7	6030506	C	T	2	0.00141443	FALSE
chr7	6030507	A	G	7	0.0049505	FALSE
chr7	6030515	A	G	2	0.00141443	FALSE
chr7	6030516	G	C	4	0.00282885	FALSE
chr7	6030517	G	T	4	0.00282885	FALSE
chr7	6030518	T	C	4	0.00282885	FALSE
chr7	6030519	G	T	2	0.00141443	FALSE
chr7	6030520	C	G	1	0.000707214	FALSE
chr7	6030522	T	C	2	0.00141443	FALSE
chr7	6030523	G	A	2	0.00141443	FALSE
chr7	6030529	C	A	1	0.000707214	FALSE
chr7	6030530	G	C	6	0.00424328	FALSE
chr7	6030530	G	T	6	0.00424328	FALSE
chr7	6030531	T	A	12	0.00848656	FALSE
chr7	6030531	T	C	2	0.00141443	FALSE
chr7	6030535	A	G	1	0.000707214	FALSE
chr7	6030537	T	C	1	0.000707214	FALSE
chr7	6030538	C	A	2	0.00141443	FALSE
chr7	6030538	C	T	2	0.00141443	FALSE
chr7	6030539	A	C	5	0.00353607	FALSE
chr7	6030539	A	G	5	0.00353607	FALSE
chr7	6030542	A	G	2	0.00141443	FALSE
chr7	6030543	G	T	2	0.00141443	FALSE
chr7	6030545	C	G	1	0.000707214	FALSE
chr7	6030548	A	G	2	0.00141443	FALSE
chr7	6030552	G	A	21	0.0148515	FALSE
chr7	6030554	G	A	2	0.00141443	FALSE
chr7	6030555	A	C	2	0.00141443	FALSE
chr7	6030559	T	A	1	0.000707214	FALSE
chr7	6030559	T	C	2	0.00141443	FALSE
chr7	6030561	G	A	11	0.00777935	FALSE
chr7	6030561	G	T	11	0.00777935	FALSE
chr7	6030563	T	G	2	0.00141443	FALSE
chr7	6030565	G	A	1	0.000707214	FALSE
chr7	6030567	A	G	2	0.00141443	FALSE
chr7	6030569	T	A	2	0.00141443	FALSE
chr7	6030569	T	C	5	0.00353607	FALSE
chr7	6030571	A	G	2	0.00141443	FALSE
chr7	6030571	A	T	1	0.000707214	FALSE
chr7	6030572	G	A	3	0.00212164	FALSE
chr7	6030575	A	G	8	0.00565771	FALSE
chr7	6030576	T	C	1	0.000707214	FALSE
chr7	6030576	T	G	7	0.0049505	FALSE
chr7	6030577	C	A	2	0.00141443	FALSE
chr7	6030580	A	G	2	0.00141443	FALSE
chr7	6030581	G	C	2	0.00141443	FALSE
chr7	6030582	G	A	2	0.00141443	FALSE
chr7	6030583	T	G	2	0.00141443	FALSE
chr7	6030585	A	C	2	0.00141443	FALSE
chr7	6030585	A	G	7	0.0049505	FALSE
chr7	6030588	G	C	6	0.00424328	FALSE
chr7	6030589	T	C	2	0.00141443	FALSE
chr7	6030591	A	G	1	0.000707214	FALSE
chr7	6030592	G	A	2	0.00141443	FALSE
chr7	6030593	C	T	2	0.00141443	FALSE
chr7	6030596	A	G	1	0.000707214	FALSE
chr7	6030597	T	C	2	0.00141443	FALSE
chr7	6030597	T	G	3	0.00212164	FALSE
chr7	6030599	T	C	1	0.000707214	FALSE
chr7	6030600	T	C	5	0.00353607	FALSE
chr7	6030601	A	G	4	0.00282885	FALSE
chr7	6030603	A	G	1	0.000707214	FALSE
chr7	6030603	A	T	4	0.00282885	FALSE
chr7	6030609	G	A	2	0.00141443	FALSE
chr7	6030612	C	G	1	0.000707214	FALSE
chr7	6030612	C	T	2	0.00141443	FALSE
chr7	6030617	G	A	1	0.000707214	FALSE
chr7	6030619	T	C	7	0.0049505	FALSE
chr7	6030621	G	T	3	0.00212164	FALSE
chr7	6030624	A	C	2	0.00141443	FALSE
chr7	6030624	A	G	1	0.000707214	FALSE
chr7	6030624	A	T	5	0.00353607	FALSE
chr7	6030626	A	G	2	0.00141443	FALSE
chr7	6030628	A	G	1	0.000707214	FALSE
chr7	6030630	A	G	2	0.00141443	FALSE
chr7	6030633	A	G	5	0.00353607	FALSE
chr7	6030634	A	G	2	0.00141443	FALSE
chr7	6030636	A	T	1	0.000707214	FALSE
chr7	6030638	T	C	1	0.000707214	FALSE
chr7	6030639	C	T	2	0.00141443	FALSE
chr7	6030640	T	C	2	0.00141443	FALSE
chr7	6030642	T	C	8	0.00565771	FALSE
chr7	6030645	C	G	4	0.00282885	FALSE
chr7	6030648	A	G	1	0.000707214	FALSE
chr7	6030650	A	C	2	0.00141443	FALSE
chr7	6030651	A	G	2	0.00141443	FALSE
chr7	6030656	T	C	1	0.000707214	FALSE
chr7	6030658	A	G	2	0.00141443	FALSE
chr7	6030660	A	G	1	0.000707214	FALSE
chr7	6030661	A	G	1	0.000707214	FALSE
chr7	6030662	T	A	2	0.00141443	FALSE
chr7	6030663	A	G	2	0.00141443	FALSE
chr7	6030664	A	G	4	0.00282885	FALSE
chr7	6030664	A	T	2	0.00141443	FALSE
chr7	6030665	A	G	2	0.00141443	FALSE
chr7	6030667	A	G	1	0.000707214	FALSE
chr7	6030668	T	C	2	0.00141443	FALSE
chr7	6030671	A	G	2	0.00141443	FALSE
chr7	6030673	A	G	2	0.00141443	FALSE
chr7	6030674	T	A	2	0.00141443	FALSE
chr7	6030674	T	G	2	0.00141443	FALSE
chr7	6030679	A	G	1	0.000707214	FALSE
chr7	6030683	A	G	2	0.00141443	FALSE
chr7	6030684	A	G	2	0.00141443	FALSE
chr7	6030688	T	C	2	0.00141443	FALSE
chr7	6030694	A	G	2	0.00141443	FALSE
chr7	6030700	T	C	2	0.00141443	FALSE
chr7	6030705	A	G	1	0.000707214	FALSE
chr7	6030707	T	C	2	0.00141443	FALSE
chr7	6030708	T	C	4	0.00282885	FALSE
chr7	6030710	C	A	2	0.00141443	FALSE
chr7	6030711	A	G	3	0.00212164	FALSE
chr7	6030712	A	G	2	0.00141443	FALSE
chr7	6030714	A	G	2	0.00141443	FALSE
chr7	6030714	A	T	2	0.00141443	FALSE
chr7	6030715	A	G	2	0.00141443	FALSE
chr7	6030717	T	C	4	0.00282885	FALSE
chr7	6030718	A	G	1	0.000707214	FALSE
chr7	6030719	A	G	2	0.00141443	FALSE
chr7	6030721	A	G	3	0.00212164	FALSE
chr7	6030722	A	G	37	0.0261669	FALSE
chr7	6030722	A	T	2	0.00141443	FALSE
chr7	6030723	C	T	4	0.00282885	FALSE
chr7	6030724	A	G	2	0.00141443	FALSE
chr7	6030724	A	T	1	0.000707214	FALSE
chr7	6030731	T	C	2	0.00141443	FALSE
chr7	6030732	T	C	2	0.00141443	FALSE
chr7	6030733	T	C	2	0.00141443	FALSE
chr7	6030733	T	G	2	0.00141443	FALSE
chr7	6030737	A	G	4	0.00282885	FALSE
chr7	6030738	A	G	7	0.0049505	FALSE
chr7	6030739	A	G	2	0.00141443	FALSE
chr7	6030740	A	G	1	0.000707214	FALSE
chr7	6030740	A	T	2	0.00141443	FALSE
chr7	6030741	T	A	1	0.000707214	FALSE
chr7	6030741	T	C	2	0.00141443	FALSE
chr7	6030745	A	G	3	0.00212164	FALSE
chr7	6030746	A	G	4	0.00282885	FALSE
chr7	6030748	A	G	2	0.00141443	FALSE
chr7	6030751	A	G	1	0.000707214	FALSE
chr7	6030752	A	G	4	0.00282885	FALSE
chr7	6030754	A	G	2	0.00141443	FALSE
chr7	6030759	A	C	4	0.00282885	FALSE
chr7	6030761	A	G	2	0.00141443	FALSE
chr7	6030763	T	C	2	0.00141443	FALSE
chr7	6030767	A	C	1	0.000707214	FALSE
chr7	6030767	A	G	1	0.000707214	FALSE
chr7	6030771	T	C	3	0.00212164	FALSE
chr7	6030772	G	A	1	0.000707214	FALSE
chr7	6030774	A	C	1	0.000707214	FALSE
chr7	6030774	A	G	6	0.00424328	FALSE
chr7	6030778	G	A	2	0.00141443	FALSE
chr7	6030780	A	G	2	0.00141443	FALSE
chr7	6030782	A	G	1	0.000707214	FALSE
chr7	6030782	A	T	2	0.00141443	FALSE
chr7	6030785	A	G	1	0.000707214	FALSE
chr7	6030785	A	T	1	0.000707214	FALSE
chr7	6030786	T	C	2	0.00141443	FALSE
chr7	6030790	C	A	2	0.00141443	FALSE
chr7	6030792	T	C	4	0.00282885	FALSE
chr7	6030794	T	C	4	0.00282885	FALSE
chr7	6030798	A	G	1	0.000707214	FALSE
chr7	6030804	A	G	1	0.000707214	FALSE
chr7	6030806	T	C	2	0.00141443	FALSE
chr7	6030809	T	C	2	0.00141443	FALSE
chr7	6030810	G	A	2	0.00141443	FALSE
chr7	6030811	A	G	1	0.000707214	FALSE
chr7	6030811	A	T	2	0.00141443	FALSE
chr7	6030813	C	T	2	0.00141443	FALSE
chr7	6030815	A	G	5	0.00353607	FALSE
chr7	6030817	T	C	2	0.00141443	FALSE
chr7	6030820	T	C	4	0.00282885	FALSE
chr7	6030821	A	G	2	0.00141443	FALSE
chr7	6030821	A	T	2	0.00141443	FALSE
chr7	6030825	A	G	1	0.000707214	FALSE
chr7	6030829	G	A	1	0.000707214	FALSE
chr7	6030831	A	G	2	0.00141443	FALSE
chr7	6030832	A	G	2	0.00141443	FALSE
chr7	6030833	A	G	2	0.00141443	FALSE
chr7	6030834	A	G	1	0.000707214	FALSE
chr7	6030836	A	G	2	0.00141443	FALSE
chr7	6030837	A	C	1	0.000707214	FALSE
chr7	6030837	A	G	2	0.00141443	FALSE
chr7	6030838	A	G	2	0.00141443	FALSE
chr7	6030838	A	T	2	0.00141443	FALSE
chr7	6030839	A	G	2	0.00141443	FALSE
chr7	6030842	T	C	2	0.00141443	FALSE
chr7	6030843	T	C	4	0.00282885	FALSE
chr7	6030845	A	G	1	0.000707214	FALSE
chr7	6030846	C	G	2	0.00141443	FALSE
chr7	6030847	A	G	1	0.000707214	FALSE
chr7	6030848	T	G	2	0.00141443	FALSE
chr7	6030852	A	G	2	0.00141443	FALSE
chr7	6030856	T	A	2	0.00141443	FALSE
chr7	6030857	A	G	2	0.00141443	FALSE
chr7	6030859	A	C	2	0.00141443	FALSE
chr7	6030859	A	T	2	0.00141443	FALSE
chr7	6030866	T	G	2	0.00141443	FALSE
chr7	6030868	T	C	1	0.000707214	FALSE
chr7	6030869	A	C	2	0.00141443	FALSE
chr7	6030869	A	G	1	0.000707214	FALSE
chr7	6030873	A	G	2	0.00141443	FALSE
chr7	6030874	A	G	2	0.00141443	FALSE
chr7	6030876	T	C	1	0.000707214	FALSE
chr7	6030879	T	C	6	0.00424328	FALSE
chr7	6030880	T	C	4	0.00282885	FALSE
chr7	6030881	T	C	1	0.000707214	FALSE
chr7	6030883	T	C	1	0.000707214	FALSE
chr7	6030884	C	T	2	0.00141443	FALSE
chr7	6030885	A	G	2	0.00141443	FALSE
chr7	6030885	A	T	2	0.00141443	FALSE
chr7	6030886	T	C	2	0.00141443	FALSE
chr7	6030887	C	A	3	0.00212164	FALSE
chr7	6030888	C	A	1	0.000707214	FALSE
chr7	6030889	C	A	1	0.000707214	FALSE
chr7	6030892	A	C	1	0.000707214	FALSE
chr7	6030892	A	G	3	0.00212164	FALSE
chr7	6030895	A	G	2	0.00141443	FALSE
chr7	6030896	T	C	3	0.00212164	FALSE
chr7	6030897	A	G	1	0.000707214	FALSE
chr7	6030900	G	T	2	0.00141443	FALSE
chr7	6030902	A	G	2	0.00141443	FALSE
chr7	6030914	A	C	2	0.00141443	FALSE
chr7	6030916	A	G	4	0.00282885	FALSE
chr7	6030919	G	A	2	0.00141443	FALSE
chr7	6030919	G	T	2	0.00141443	FALSE
chr7	6030920	A	G	3	0.00212164	FALSE
chr7	6030924	A	G	2	0.00141443	FALSE
chr7	6030926	A	G	2	0.00141443	FALSE
chr7	6030931	G	T	2	0.00141443	FALSE
chr7	6030935	A	C	3	0.00212164	FALSE
chr7	6030935	A	G	1	0.000707214	FALSE
chr7	6030937	A	G	3	0.00212164	FALSE
chr7	6030938	A	G	2	0.00141443	FALSE
chr7	6030943	T	C	1	0.000707214	FALSE
chr7	6030949	A	G	1	0.000707214	FALSE
chr7	6030951	G	A	2	0.00141443	FALSE
chr7	6030955	T	C	2	0.00141443	FALSE
chr7	6030957	T	G	2	0.00141443	FALSE
chr7	6030958	A	C	2	0.00141443	FALSE
chr7	6030962	A	G	2	0.00141443	FALSE
chr7	6030963	T	C	2	0.00141443	FALSE
chr7	6030965	T	C	1	0.000707214	FALSE
chr7	6030967	T	C	2	0.00141443	FALSE
chr7	6030968	T	A	2	0.00141443	FALSE
chr7	6030968	T	C	4	0.00282885	FALSE
chr7	6030971	T	C	2	0.00141443	FALSE
chr7	6030972	A	G	2	0.00141443	FALSE
chr7	6030973	A	G	2	0.00141443	FALSE
chr7	6030978	C	T	2	0.00141443	FALSE
chr7	6030982	A	G	2	0.00141443	FALSE
chr7	6030983	A	G	1	0.000707214	FALSE
chr7	6030985	A	G	2	0.00141443	FALSE
chr7	6030986	A	T	2	0.00141443	FALSE
chr7	6030987	A	G	2	0.00141443	FALSE
chr7	6030991	T	A	1	0.000707214	FALSE
chr7	6030992	C	A	2	0.00141443	FALSE
chr7	6030996	T	C	1	0.000707214	FALSE
chr7	6030997	A	T	2	0.00141443	FALSE
chr7	6031001	T	C	1	0.000707214	FALSE
chr7	6031008	A	G	2	0.00141443	FALSE
chr7	6031010	A	C	2	0.00141443	FALSE
chr7	6031010	A	G	1	0.000707214	FALSE
chr7	6031011	T	C	2	0.00141443	FALSE
chr7	6031012	T	G	2	0.00141443	FALSE
chr7	6031013	T	C	4	0.00282885	FALSE
chr7	6031015	A	C	2	0.00141443	FALSE
chr7	6031015	A	G	2	0.00141443	FALSE
chr7	6031016	A	G	3	0.00212164	FALSE
chr7	6031018	A	G	2	0.00141443	FALSE
chr7	6031023	G	A	2	0.00141443	FALSE
chr7	6031023	G	T	2	0.00141443	FALSE
chr7	6031025	A	C	2	0.00141443	FALSE
chr7	6031028	A	G	2	0.00141443	FALSE
chr7	6031029	A	G	4	0.00282885	FALSE
chr7	6031031	A	G	2	0.00141443	FALSE
chr7	6031032	A	T	2	0.00141443	FALSE
chr7	6031036	A	G	2	0.00141443	FALSE
chr7	6031042	A	C	2	0.00141443	FALSE
chr7	6031047	A	G	2	0.00141443	FALSE
chr7	6031048	T	C	2	0.00141443	FALSE
chr7	6031052	T	C	2	0.00141443	FALSE
chr7	6031053	T	C	2	0.00141443	FALSE
chr7	6031054	A	G	2	0.00141443	FALSE
chr7	6031055	T	C	2	0.00141443	FALSE
chr7	6031055	T	G	2	0.00141443	FALSE
chr7	6031057	A	G	2	0.00141443	FALSE
chr7	6031059	A	G	2	0.00141443	FALSE
chr7	6031060	T	A	2	0.00141443	FALSE
chr7	6031062	A	G	2	0.00141443	FALSE
chr7	6031068	A	G	1	0.000707214	FALSE
chr7	6031069	A	G	2	0.00141443	FALSE
chr7	6031072	T	C	1	0.000707214	FALSE
chr7	6031073	T	C	2	0.00141443	FALSE
chr7	6031077	T	C	5	0.00353607	FALSE
chr7	6031078	C	T	2	0.00141443	FALSE
chr7	6031086	T	C	3	0.00212164	FALSE
chr7	6031091	T	C	2	0.00141443	FALSE
chr7	6031091	T	G	1	0.000707214	FALSE
chr7	6031093	G	A	2	0.00141443	FALSE
chr7	6031094	T	C	2	0.00141443	FALSE
chr7	6031096	G	A	2	0.00141443	FALSE
chr7	6031096	G	T	2	0.00141443	FALSE
chr7	6031097	A	G	3	0.00212164	FALSE
chr7	6031099	A	C	2	0.00141443	FALSE
chr7	6031099	A	G	1	0.000707214	FALSE
chr7	6031100	T	C	2	0.00141443	FALSE
chr7	6031101	T	C	2	0.00141443	FALSE
chr7	6031102	A	T	2	0.00141443	FALSE
chr7	6031105	A	G	2	0.00141443	FALSE
chr7	6031109	A	C	2	0.00141443	FALSE
chr7	6031109	A	G	4	0.00282885	FALSE
chr7	6031109	A	T	8	0.00565771	FALSE
chr7	6031110	T	C	1	0.000707214	FALSE
chr7	6031114	A	C	2	0.00141443	FALSE
chr7	6031114	A	G	2	0.00141443	FALSE
chr7	6031117	T	C	1	0.000707214	FALSE
chr7	6031118	T	C	1	0.000707214	FALSE
chr7	6031121	T	C	1	0.000707214	FALSE
chr7	6031123	A	G	3	0.00212164	FALSE
chr7	6031125	A	C	2	0.00141443	FALSE
chr7	6031125	A	G	1	0.000707214	FALSE
chr7	6031126	A	G	1	0.000707214	FALSE
chr7	6031128	A	C	2	0.00141443	FALSE
chr7	6031130	A	G	1	0.000707214	FALSE
chr7	6031131	A	G	1	0.000707214	FALSE
chr7	6031132	T	C	2	0.00141443	FALSE
chr7	6031135	A	G	1	0.000707214	FALSE
chr7	6031136	C	T	1	0.000707214	FALSE
chr7	6031138	T	C	1	0.000707214	FALSE
chr7	6031143	T	C	3	0.00212164	FALSE
chr7	6031145	A	C	4	0.00282885	FALSE
chr7	6031146	A	G	4	0.00282885	FALSE
chr7	6031152	A	G	2	0.00141443	FALSE
chr7	6031155	C	A	2	0.00141443	FALSE
chr7	6031159	A	G	2	0.00141443	FALSE
chr7	6031162	T	G	2	0.00141443	FALSE
chr7	6031166	T	C	4	0.00282885	FALSE
chr7	6031169	A	T	2	0.00141443	FALSE
chr7	6031178	A	G	1	0.000707214	FALSE
chr7	6031183	T	C	2	0.00141443	FALSE
chr7	6031186	T	C	2	0.00141443	FALSE
chr7	6031187	A	G	2	0.00141443	FALSE
chr7	6031190	G	A	2	0.00141443	FALSE
chr7	6031193	A	G	3	0.00212164	FALSE
chr7	6031193	A	T	5	0.00353607	FALSE
chr7	6031194	G	A	1	0.000707214	FALSE
chr7	6031195	G	A	2	0.00141443	FALSE
chr7	6031197	A	G	9	0.00636492	FALSE
chr7	6031198	C	T	2	0.00141443	FALSE
chr7	6031199	G	A	3	0.00212164	FALSE
chr7	6031201	T	C	1	0.000707214	FALSE
chr7	6031202	G	T	2	0.00141443	FALSE
chr7	6031203	G	C	1	0.000707214	FALSE
chr7	6031206	C	T	2	0.00141443	FALSE
chr7	6031207	A	G	4	0.00282885	FALSE
chr7	6031208	T	C	10	0.00707214	FALSE
chr7	6031209	G	A	3	0.00212164	FALSE
chr7	6031211	C	T	11	0.00777935	FALSE
chr7	6031212	T	C	3	0.00212164	FALSE
chr7	6031213	G	A	3	0.00212164	FALSE
chr7	6031214	T	C	2	0.00141443	FALSE
chr7	6031218	C	T	2	0.00141443	FALSE
chr7	6031220	C	A	2	0.00141443	FALSE
chr7	6031220	C	T	2	0.00141443	FALSE
chr7	6031221	A	G	3	0.00212164	FALSE
chr7	6031223	C	A	1	0.000707214	FALSE
chr7	6031223	C	T	15	0.0106082	FALSE
chr7	6031224	A	C	2	0.00141443	FALSE
chr7	6031226	T	C	1	0.000707214	FALSE
chr7	6031227	T	C	3	0.00212164	FALSE
chr7	6031232	A	G	2	0.00141443	FALSE
chr7	6031234	G	A	1	0.000707214	FALSE
chr7	6031236	C	A	1	0.000707214	FALSE
chr7	6031237	A	G	4	0.00282885	FALSE
chr7	6031238	A	G	4	0.00282885	FALSE
chr7	6031240	A	G	32	0.0226308	FALSE
chr7	6031241	C	T	2	0.00141443	FALSE
chr7	6031242	G	A	2	0.00141443	FALSE
chr7	6031243	G	A	2	0.00141443	FALSE
chr7	6031245	C	T	1	0.000707214	FALSE
chr7	6031246	A	G	20	0.0141443	FALSE
chr7	6031246	A	T	2	0.00141443	FALSE
chr7	6031248	A	C	20	0.0141443	FALSE
chr7	6031249	T	C	2	0.00141443	FALSE
chr7	6031251	A	G	2	0.00141443	FALSE
chr7	6031252	C	T	2	0.00141443	FALSE
chr7	6031254	A	G	2	0.00141443	FALSE
chr7	6031260	G	C	2	0.00141443	FALSE
chr7	6031264	A	T	6	0.00424328	FALSE
chr7	6031265	T	C	4	0.00282885	FALSE
chr7	6031266	C	T	1	0.000707214	FALSE
chr7	6031267	G	A	5	0.00353607	FALSE
chr7	6031268	A	G	1	0.000707214	FALSE
chr7	6031271	C	T	1	0.000707214	FALSE
chr7	6031272	C	T	14	0.00990099	FALSE
chr7	6031274	T	G	6	0.00424328	FALSE
chr7	6031275	C	T	1	0.000707214	FALSE
chr7	6031277	T	C	1	0.000707214	FALSE
chr7	6031278	G	A	1	0.000707214	FALSE
chr7	6031279	G	T	3	0.00212164	FALSE
chr7	6031281	T	A	1	0.000707214	FALSE
chr7	6031281	T	C	6	0.00424328	FALSE
chr7	6031282	A	G	1	0.000707214	FALSE
chr7	6031283	A	G	3	0.00212164	FALSE
chr7	6031285	A	G	4	0.00282885	FALSE
chr7	6031286	C	T	7	0.0049505	FALSE
chr7	6031287	G	A	6	0.00424328	FALSE
chr7	6031289	T	C	3	0.00212164	FALSE
chr7	6031290	G	A	2	0.00141443	FALSE
chr7	6031292	A	G	2	0.00141443	FALSE
chr7	6031293	A	C	2	0.00141443	FALSE
chr7	6031294	C	G	2	0.00141443	FALSE
chr7	6031295	C	T	30	0.0212164	FALSE
chr7	6031296	C	T	2	0.00141443	FALSE
chr7	6031297	T	A	2	0.00141443	FALSE
chr7	6031297	T	C	4	0.00282885	FALSE
chr7	6031298	G	A	3	0.00212164	FALSE
chr7	6031299	T	C	4	0.00282885	FALSE
chr7	6031303	T	A	2	0.00141443	FALSE
chr7	6031303	T	C	3	0.00212164	FALSE
chr7	6031306	T	C	3	0.00212164	FALSE
chr7	6031308	A	T	2	0.00141443	FALSE
chr7	6031310	A	G	1	0.000707214	FALSE
chr7	6031311	A	G	1	0.000707214	FALSE
chr7	6031312	T	C	2	0.00141443	FALSE
chr7	6031316	A	G	1	0.000707214	FALSE
chr7	6031317	A	T	2	0.00141443	FALSE
chr7	6031319	A	C	2	0.00141443	FALSE
chr7	6031324	G	T	2	0.00141443	FALSE
chr7	6031325	C	T	2	0.00141443	FALSE
chr7	6031326	C	T	3	0.00212164	FALSE
chr7	6031327	A	G	17	0.0120226	FALSE
chr7	6031327	A	T	2	0.00141443	FALSE
chr7	6031329	G	A	4	0.00282885	FALSE
chr7	6031330	T	C	19	0.0134371	FALSE
chr7	6031339	A	G	16	0.0113154	FALSE
chr7	6031340	C	G	5	0.00353607	FALSE
chr7	6031340	C	T	2	0.00141443	FALSE
chr7	6031341	G	A	2	0.00141443	FALSE
chr7	6031341	G	T	2	0.00141443	FALSE
chr7	6031342	C	T	4	0.00282885	FALSE
chr7	6031343	A	G	2	0.00141443	FALSE
chr7	6031344	C	T	2	0.00141443	FALSE
chr7	6031349	A	C	2	0.00141443	FALSE
chr7	6031349	A	G	2	0.00141443	FALSE
chr7	6031349	A	T	1	0.000707214	FALSE
chr7	6031350	G	A	12	0.00848656	FALSE
chr7	6031350	G	C	1	0.000707214	FALSE
chr7	6031351	T	A	2	0.00141443	FALSE
chr7	6031351	T	C	1	0.000707214	FALSE
chr7	6031354	C	T	7	0.0049505	FALSE
chr7	6031358	T	C	1	0.000707214	FALSE
chr7	6031361	T	C	1	0.000707214	FALSE
chr7	6031362	T	C	14	0.00990099	FALSE
chr7	6031363	G	C	5	0.00353607	FALSE
chr7	6031363	G	T	5	0.00353607	FALSE
chr7	6031364	G	A	1	0.000707214	FALSE
chr7	6031366	A	G	2	0.00141443	FALSE
chr7	6031367	G	A	1	0.000707214	FALSE
chr7	6031368	G	A	1	0.000707214	FALSE
chr7	6031370	T	G	1	0.000707214	FALSE
chr7	6031371	G	A	1	0.000707214	FALSE
chr7	6031371	G	T	5	0.00353607	FALSE
chr7	6031372	A	G	2	0.00141443	FALSE
chr7	6031374	T	C	1	0.000707214	FALSE
chr7	6031374	T	G	25	0.0176803	FALSE
chr7	6031377	G	C	6	0.00424328	FALSE
chr7	6031377	G	T	3	0.00212164	FALSE
chr7	6031378	G	A	3	0.00212164	FALSE
chr7	6031378	G	T	2	0.00141443	FALSE
chr7	6031379	A	T	1	0.000707214	FALSE
chr7	6031380	G	T	7	0.0049505	FALSE
chr7	6031381	A	C	2	0.00141443	FALSE
chr7	6031381	A	G	4	0.00282885	FALSE
chr7	6031382	A	G	4	0.00282885	FALSE
chr7	6031382	A	T	5	0.00353607	FALSE
chr7	6031383	T	C	2	0.00141443	FALSE
chr7	6031384	C	T	2	0.00141443	FALSE
chr7	6031385	G	A	16	0.0113154	FALSE
chr7	6031385	G	C	2	0.00141443	FALSE
chr7	6031385	G	T	4	0.00282885	FALSE
chr7	6031386	C	T	6	0.00424328	FALSE
chr7	6031387	T	C	2	0.00141443	FALSE
chr7	6031387	T	G	2	0.00141443	FALSE
chr7	6031388	T	C	4	0.00282885	FALSE
chr7	6031389	G	T	2	0.00141443	FALSE
chr7	6031390	A	G	4	0.00282885	FALSE
chr7	6031391	A	G	10	0.00707214	FALSE
chr7	6031393	C	G	3	0.00212164	FALSE
chr7	6031394	C	A	1	0.000707214	FALSE
chr7	6031394	C	T	7	0.0049505	FALSE
chr7	6031395	G	A	4	0.00282885	FALSE
chr7	6031395	G	C	6	0.00424328	FALSE
chr7	6031396	G	A	2	0.00141443	FALSE
chr7	6031397	G	A	2	0.00141443	FALSE
chr7	6031398	A	G	6	0.00424328	FALSE
chr7	6031398	A	T	2	0.00141443	FALSE
chr7	6031400	G	A	2	0.00141443	FALSE
chr7	6031401	C	A	1	0.000707214	FALSE
chr7	6031401	C	G	2	0.00141443	FALSE
chr7	6031401	C	T	2	0.00141443	FALSE
chr7	6031402	A	C	1	0.000707214	FALSE
chr7	6031402	A	G	17	0.0120226	FALSE
chr7	6031403	G	A	2	0.00141443	FALSE
chr7	6031404	A	G	3	0.00212164	FALSE
chr7	6031406	G	A	2	0.00141443	FALSE
chr7	6031406	G	C	3	0.00212164	FALSE
chr7	6031406	G	T	2	0.00141443	FALSE
chr7	6031407	T	C	1	0.000707214	FALSE
chr7	6031407	T	G	2	0.00141443	FALSE
chr7	6031408	T	C	2	0.00141443	FALSE
chr7	6031409	G	A	2	0.00141443	FALSE
chr7	6031410	C	A	2	0.00141443	FALSE
chr7	6031410	C	T	2	0.00141443	FALSE
chr7	6031411	A	C	1	0.000707214	FALSE
chr7	6031411	A	G	2	0.00141443	FALSE
chr7	6031413	T	C	8	0.00565771	FALSE
chr7	6031414	G	A	4	0.00282885	FALSE
chr7	6031415	A	T	1	0.000707214	FALSE
chr7	6031418	C	T	5	0.00353607	FALSE
chr7	6031419	G	A	23	0.0162659	FALSE
chr7	6031420	A	C	1	0.000707214	FALSE
chr7	6031420	A	G	4	0.00282885	FALSE
chr7	6031421	G	C	2	0.00141443	FALSE
chr7	6031422	A	T	2	0.00141443	FALSE
chr7	6031424	C	T	1	0.000707214	FALSE
chr7	6031425	A	G	18	0.0127298	FALSE
chr7	6031426	C	T	6	0.00424328	FALSE
chr7	6031427	G	A	2	0.00141443	FALSE
chr7	6031427	G	T	2	0.00141443	FALSE
chr7	6031429	C	A	2	0.00141443	FALSE
chr7	6031429	C	T	1	0.000707214	FALSE
chr7	6031431	C	T	21	0.0148515	FALSE
chr7	6031432	C	T	28	0.019802	FALSE
chr7	6031433	A	G	7	0.0049505	FALSE
chr7	6031434	C	T	4	0.00282885	FALSE
chr7	6031435	A	C	2	0.00141443	FALSE
chr7	6031435	A	G	4	0.00282885	FALSE
chr7	6031438	C	T	1	0.000707214	FALSE
chr7	6031441	G	A	2	0.00141443	FALSE
chr7	6031442	C	T	29	0.0205092	FALSE
chr7	6031444	T	C	1	0.000707214	FALSE
chr7	6031445	G	A	8	0.00565771	FALSE
chr7	6031447	G	A	2	0.00141443	FALSE
chr7	6031448	T	C	9	0.00636492	FALSE
chr7	6031449	G	A	39	0.0275813	FALSE
chr7	6031449	G	C	1	0.000707214	FALSE
chr7	6031450	A	C	2	0.00141443	FALSE
chr7	6031450	A	G	3	0.00212164	FALSE
chr7	6031452	A	G	2	0.00141443	FALSE
chr7	6031452	A	T	82	0.0579915	FALSE
chr7	6031453	G	A	1	0.000707214	FALSE
chr7	6031453	G	T	1	0.000707214	FALSE
chr7	6031455	G	A	1	0.000707214	FALSE
chr7	6031456	C	T	3	0.00212164	FALSE
chr7	6031457	A	G	2	0.00141443	FALSE
chr7	6031458	A	G	4	0.00282885	FALSE
chr7	6031459	G	A	1	0.000707214	FALSE
chr7	6031459	G	T	1	0.000707214	FALSE
chr7	6031460	A	G	4	0.00282885	FALSE
chr7	6031460	A	T	2	0.00141443	FALSE
chr7	6031461	C	T	1	0.000707214	FALSE
chr7	6031462	C	T	1	0.000707214	FALSE
chr7	6031463	C	T	3	0.00212164	FALSE
chr7	6031464	C	A	2	0.00141443	FALSE
chr7	6031464	C	T	4	0.00282885	FALSE
chr7	6031465	G	A	3	0.00212164	FALSE
chr7	6031465	G	C	2	0.00141443	FALSE
chr7	6031465	G	T	1	0.000707214	FALSE
chr7	6031466	T	C	4	0.00282885	FALSE
chr7	6031466	T	G	1	0.000707214	FALSE
chr7	6031468	T	C	6	0.00424328	FALSE
chr7	6031469	C	A	3	0.00212164	FALSE
chr7	6031469	CAAAA	C	2	0.00141443	FALSE
chr7	6031470	A	G	2	0.00141443	FALSE
chr7	6031471	A	G	2	0.00141443	FALSE
chr7	6031472	A	G	2	0.00141443	FALSE
chr7	6031473	A	G	1	0.000707214	FALSE
chr7	6031474	A	AG	8	0.00565771	FALSE
chr7	6031474	A	G	2	0.00141443	FALSE
chr7	6031474	AAAAAC	A	206	0.145686	FALSE
chr7	6031475	A	G	21	0.0148515	FALSE
chr7	6031478	A	G	2	0.00141443	FALSE
chr7	6031478	ACAAAA	A	4	0.00282885	FALSE
chr7	6031478	ACAAAAAC	A	30	0.0212164	FALSE
chr7	6031479	C	A	4	0.00282885	FALSE
chr7	6031479	C	G	36	0.0254597	FALSE
chr7	6031480	A	G	254	0.179632	FALSE
chr7	6031482	A	G	3	0.00212164	FALSE
chr7	6031483	A	G	2	0.00141443	FALSE
chr7	6031484	A	G	1	0.000707214	FALSE
chr7	6031485	C	A	401	0.283593	FALSE
chr7	6031485	C	G	4	0.00282885	FALSE
chr7	6031489	A	G	1	0.000707214	FALSE
chr7	6031490	A	G	1	0.000707214	FALSE
chr7	6031491	A	C	1	0.000707214	FALSE
chr7	6031491	A	G	1	0.000707214	FALSE
chr7	6031493	T	G	14	0.00990099	FALSE
chr7	6031495	A	G	1	0.000707214	FALSE
chr7	6031497	A	C	1	0.000707214	FALSE
chr7	6031497	A	G	1	0.000707214	FALSE
chr7	6031498	T	C	1	0.000707214	FALSE
chr7	6031498	T	G	1	0.000707214	FALSE
chr7	6031500	A	G	2	0.00141443	FALSE
chr7	6031500	A	T	1	0.000707214	FALSE
chr7	6031501	C	T	1	0.000707214	FALSE
chr7	6031502	C	T	3	0.00212164	FALSE
chr7	6031503	A	G	2	0.00141443	FALSE
chr7	6031503	A	T	1	0.000707214	FALSE
chr7	6031504	T	C	2	0.00141443	FALSE
chr7	6031506	A	G	1	0.000707214	FALSE
chr7	6031508	T	C	1	0.000707214	FALSE
chr7	6031509	T	C	4	0.00282885	FALSE
chr7	6031511	T	C	3	0.00212164	FALSE
chr7	6031512	T	A	1	0.000707214	FALSE
chr7	6031512	T	C	4	0.00282885	FALSE
chr7	6031513	A	G	1	0.000707214	FALSE
chr7	6031513	A	T	1	0.000707214	FALSE
chr7	6031514	T	C	6	0.00424328	FALSE
chr7	6031515	C	T	2	0.00141443	FALSE
chr7	6031516	T	A	1	0.000707214	FALSE
chr7	6031516	T	C	1	0.000707214	FALSE
chr7	6031518	A	G	2	0.00141443	FALSE
chr7	6031519	T	C	1	0.000707214	FALSE
chr7	6031520	T	C	4	0.00282885	FALSE
chr7	6031521	C	T	1	0.000707214	FALSE
chr7	6031523	A	G	5	0.00353607	FALSE
chr7	6031523	A	T	1	0.000707214	FALSE
chr7	6031524	G	A	1	0.000707214	FALSE
chr7	6031525	T	A	1	0.000707214	FALSE
chr7	6031527	A	T	1	0.000707214	FALSE
chr7	6031528	T	C	2	0.00141443	FALSE
chr7	6031528	T	G	1	0.000707214	FALSE
chr7	6031529	A	G	1	0.000707214	FALSE
chr7	6031531	C	A	2	0.00141443	FALSE
chr7	6031531	C	T	1	0.000707214	FALSE
chr7	6031532	A	C	1	0.000707214	FALSE
chr7	6031532	A	G	2	0.00141443	FALSE
chr7	6031533	G	T	1	0.000707214	FALSE
chr7	6031534	A	G	2	0.00141443	FALSE
chr7	6031536	C	A	1	0.000707214	FALSE
chr7	6031536	C	T	919	0.649929	FALSE
chr7	6031537	T	C	1	0.000707214	FALSE
chr7	6031537	T	G	1	0.000707214	FALSE
chr7	6031538	G	A	1	0.000707214	FALSE
chr7	6031539	T	C	2	0.00141443	FALSE
chr7	6031540	A	G	1	0.000707214	FALSE
chr7	6031540	A	T	1	0.000707214	FALSE
chr7	6031543	A	G	5	0.00353607	FALSE
chr7	6031544	T	C	4	0.00282885	FALSE
chr7	6031545	T	C	4	0.00282885	FALSE
chr7	6031546	T	A	2	0.00141443	FALSE
chr7	6031548	A	G	1	0.000707214	FALSE
chr7	6031549	T	C	4	0.00282885	FALSE
chr7	6031551	T	C	2	0.00141443	FALSE
chr7	6031553	A	G	1	0.000707214	FALSE
chr7	6031554	T	C	4	0.00282885	FALSE
chr7	6031555	T	A	1	0.000707214	FALSE
chr7	6031557	T	C	1	0.000707214	FALSE
chr7	6031558	T	C	1	0.000707214	FALSE
chr7	6031561	A	G	1	0.000707214	FALSE
chr7	6031563	G	A	2	0.00141443	FALSE
chr7	6031564	C	A	1	0.000707214	FALSE
chr7	6031564	C	T	1	0.000707214	FALSE
chr7	6031565	A	G	2	0.00141443	FALSE
chr7	6031566	T	A	1	0.000707214	FALSE
chr7	6031566	T	C	2	0.00141443	FALSE
chr7	6031568	A	G	3	0.00212164	FALSE
chr7	6031570	T	C	4	0.00282885	FALSE
chr7	6031572	A	G	1	0.000707214	FALSE
chr7	6031574	T	C	1	0.000707214	FALSE
chr7	6031575	A	G	1	0.000707214	FALSE
chr7	6031575	A	T	1	0.000707214	FALSE
chr7	6031577	T	C	3	0.00212164	FALSE
chr7	6031578	T	A	3	0.00212164	FALSE
chr7	6031578	T	C	4	0.00282885	FALSE
chr7	6031578	T	G	1	0.000707214	FALSE
chr7	6031579	G	C	3	0.00212164	FALSE
chr7	6031582	C	T	1	0.000707214	FALSE
chr7	6031583	T	C	3	0.00212164	FALSE
chr7	6031584	G	A	1	0.000707214	FALSE
chr7	6031585	A	T	1	0.000707214	FALSE
chr7	6031586	A	G	4	0.00282885	FALSE
chr7	6031587	A	G	3	0.00212164	FALSE
chr7	6031588	T	C	2	0.00141443	FALSE
chr7	6031589	G	A	3	0.00212164	FALSE
chr7	6031592	A	C	2	0.00141443	FALSE
chr7	6031593	A	G	2	0.00141443	FALSE
chr7	6031594	T	C	1	0.000707214	FALSE
chr7	6031596	G	T	1	0.000707214	FALSE
chr7	6031597	A	G	3	0.00212164	FALSE
chr7	6031600	T	C	5	0.00353607	FALSE
chr7	6031601	T	A	1	0.000707214	FALSE
chr7	6031601	T	C	1	0.000707214	FALSE
chr7	6031602	A	G	1	0.000707214	FALSE
chr7	6031604	C	T	1	0.000707214	FALSE
chr7	6031605	T	C	2	0.00141443	FALSE
chr7	6031608	A	C	1	0.000707214	FALSE
chr7	6031608	A	G	1	0.000707214	FALSE
chr7	6031609	T	C	3	0.00212164	FALSE
chr7	6031610	C	A	2	0.00141443	FALSE
chr7	6031611	A	G	1	0.000707214	FALSE
chr7	6031612	A	C	1	0.000707214	FALSE
chr7	6031612	A	G	2	0.00141443	FALSE
chr7	6031613	C	T	1	0.000707214	FALSE
chr7	6031614	A	G	3	0.00212164	FALSE
chr7	6031616	A	G	1	0.000707214	FALSE
chr7	6031617	A	G	1	0.000707214	FALSE
chr7	6031618	A	G	1	0.000707214	FALSE
chr7	6031619	T	C	1	0.000707214	FALSE
chr7	6031621	T	C	1	0.000707214	FALSE
chr7	6031621	T	G	1	0.000707214	FALSE
chr7	6031622	T	A	1	0.000707214	FALSE
chr7	6031624	A	G	3	0.00212164	FALSE
chr7	6031627	A	G	2	0.00141443	FALSE
chr7	6031629	A	C	1	0.000707214	FALSE
chr7	6031629	A	G	1	0.000707214	FALSE
chr7	6031630	A	G	2	0.00141443	FALSE
chr7	6031633	A	G	1	0.000707214	FALSE
chr7	6031634	A	G	5	0.00353607	FALSE
chr7	6031635	T	A	1	0.000707214	FALSE
chr7	6031635	T	C	2	0.00141443	FALSE
chr7	6031636	G	A	2	0.00141443	FALSE
chr7	6031637	G	T	1	0.000707214	FALSE
chr7	6031638	A	G	4	0.00282885	FALSE
chr7	6031638	A	T	1	0.000707214	FALSE
chr7	6031640	A	G	3	0.00212164	FALSE
chr7	6031642	T	C	1	0.000707214	FALSE
chr7	6031643	G	T	2	0.00141443	FALSE
chr7	6031645	T	C	1	0.000707214	FALSE
chr7	6031647	T	C	2	0.00141443	FALSE
chr7	6031648	C	T	1	0.000707214	FALSE
chr7	6031649	G	A	4	0.00282885	FALSE
chr7	6031653	A	G	1	0.000707214	FALSE
chr7	6031654	T	C	1	0.000707214	FALSE
chr7	6031655	A	G	2	0.00141443	FALSE
chr7	6031656	C	T	1	0.000707214	FALSE
chr7	6031657	A	G	1	0.000707214	FALSE
chr7	6031658	T	C	1213	0.85785	FALSE
chr7	6031659	G	A	2	0.00141443	FALSE
chr7	6031660	T	A	2	0.00141443	FALSE
chr7	6031660	T	C	1202	0.850071	FALSE
chr7	6031661	G	A	2	0.00141443	FALSE
chr7	6031666	A	G	2	0.00141443	FALSE
chr7	6031667	C	A	1	0.000707214	FALSE
chr7	6031668	C	A	2	0.00141443	FALSE
chr7	6031668	C	G	1225	0.866337	FALSE
chr7	6031669	T	C	1	0.000707214	FALSE
chr7	6031670	C	T	1	0.000707214	FALSE
chr7	6031671	A	C	1	0.000707214	FALSE
chr7	6031671	A	G	1	0.000707214	FALSE
chr7	6031672	T	C	1	0.000707214	FALSE
chr7	6031673	T	C	3	0.00212164	FALSE
chr7	6031675	A	G	3	0.00212164	FALSE
chr7	6031676	C	T	3	0.00212164	FALSE
chr7	6031677	G	A	2	0.00141443	FALSE
chr7	6031678	A	G	5	0.00353607	FALSE
chr7	6031682	T	C	3	0.00212164	FALSE
chr7	6031683	G	A	3	0.00212164	FALSE
chr7	6031684	C	T	1	0.000707214	FALSE
chr7	6031685	A	G	1	0.000707214	FALSE
chr7	6031687	A	G	1	0.000707214	FALSE
chr7	6031688	C	T	1	0.000707214	FALSE
chr7	6031690	T	C	3	0.00212164	FALSE
chr7	6031690	T	G	1	0.000707214	FALSE
chr7	6031691	G	A	1	0.000707214	FALSE
chr7	6031692	C	A	1	0.000707214	FALSE
chr7	6031693	A	G	1	0.000707214	FALSE
chr7	6031694	C	A	1	0.000707214	FALSE
chr7	6031694	C	T	1	0.000707214	FALSE
chr7	6031695	A	G	1	0.000707214	FALSE
chr7	6031697	A	G	1	0.000707214	FALSE
chr7	6031698	A	G	1	0.000707214	FALSE
chr7	6031702	A	G	1	0.000707214	FALSE
chr7	6031703	A	G	5	0.00353607	FALSE
chr7	6031703	A	T	1	0.000707214	FALSE
chr7	6031706	A	G	3	0.00212164	FALSE
chr7	6031708	T	A	1	0.000707214	FALSE
chr7	6031708	T	C	3	0.00212164	FALSE
chr7	6031708	T	G	1	0.000707214	FALSE
chr7	6031712	A	G	2	0.00141443	FALSE
chr7	6031713	A	G	3	0.00212164	FALSE
chr7	6031714	A	G	1	0.000707214	FALSE
chr7	6031716	A	G	5	0.00353607	FALSE
chr7	6031717	A	G	2	0.00141443	FALSE
chr7	6031718	T	A	1218	0.861386	FALSE
chr7	6031718	T	C	1	0.000707214	FALSE
chr7	6031718	T	G	1	0.000707214	FALSE
chr7	6031719	A	G	4	0.00282885	FALSE
chr7	6031721	A	G	1	0.000707214	FALSE
chr7	6031722	T	C	4	0.00282885	FALSE
chr7	6031723	G	A	2	0.00141443	FALSE
chr7	6031724	A	G	4	0.00282885	FALSE
chr7	6031726	A	C	2	0.00141443	FALSE
chr7	6031726	A	G	2	0.00141443	FALSE
chr7	6031727	A	G	1	0.000707214	FALSE
chr7	6031728	A	G	1	0.000707214	FALSE
chr7	6031729	T	C	2	0.00141443	FALSE
chr7	6031731	T	A	1	0.000707214	FALSE
chr7	6031731	T	C	1	0.000707214	FALSE
chr7	6031733	C	T	1198	0.847242	FALSE
chr7	6031734	C	T	1	0.000707214	FALSE
chr7	6031736	A	G	1182	0.835926	FALSE
chr7	6031737	G	A	1180	0.834512	FALSE
chr7	6031743	C	T	1218	0.861386	FALSE
chr7	6031746	A	G	2	0.00141443	FALSE
chr7	6031747	T	C	1	0.000707214	FALSE
chr7	6031748	T	C	1	0.000707214	FALSE
chr7	6031750	T	A	2	0.00141443	FALSE
chr7	6031753	C	G	1	0.000707214	FALSE
chr7	6031754	A	C	1	0.000707214	FALSE
chr7	6031754	A	G	3	0.00212164	FALSE
chr7	6031755	A	G	3	0.00212164	FALSE
chr7	6031757	A	G	2	0.00141443	FALSE
chr7	6031758	T	C	2	0.00141443	FALSE
chr7	6031759	T	A	1228	0.868458	FALSE
chr7	6031759	T	G	3	0.00212164	FALSE
chr7	6031761	T	C	2	0.00141443	FALSE
chr7	6031762	A	G	1	0.000707214	FALSE
chr7	6031763	T	C	3	0.00212164	FALSE
chr7	6031764	T	C	1	0.000707214	FALSE
chr7	6031766	T	C	1	0.000707214	FALSE
chr7	6031766	T	G	1	0.000707214	FALSE
chr7	6031767	A	G	1	0.000707214	FALSE
chr7	6031771	A	G	1	0.000707214	FALSE
chr7	6031772	A	G	3	0.00212164	FALSE
[truncated: 3,764 more rows]

## Sheet: PMS2CL
chrom	pos	ref	alt	allele_count	allele_frequency	concordance_checked
chr7	6009992	A	G	2	0.00141443	FALSE
chr7	6010032	T	C	1	0.000707214	FALSE
chr7	6010035	T	C	2	0.00141443	FALSE
chr7	6010092	A	G	1	0.000707214	FALSE
chr7	6010102	T	C	1	0.000707214	FALSE
chr7	6010262	C	T	2	0.00141443	FALSE
chr7	6010282	C	A	4	0.00282885	FALSE
chr7	6010286	C	T	2	0.00141443	FALSE
chr7	6011803	A	G	2	0.00141443	FALSE
chr7	6012158	A	C	2	0.00141443	FALSE
chr7	6012325	T	C	8	0.00565771	FALSE
chr7	6012362	A	G	2	0.00141443	FALSE
chr7	6012368	G	T	2	0.00141443	FALSE
chr7	6012449	G	A	2	0.00141443	FALSE
chr7	6012505	T	C	2	0.00141443	FALSE
chr7	6012561	G	A	2	0.00141443	FALSE
chr7	6012562	T	C	4	0.00282885	FALSE
chr7	6012567	C	T	6	0.00424328	FALSE
chr7	6012575	A	G	2	0.00141443	FALSE
chr7	6012577	C	T	2	0.00141443	FALSE
chr7	6012578	G	C	2	0.00141443	FALSE
chr7	6012587	G	T	2	0.00141443	FALSE
chr7	6012601	G	A	2	0.00141443	FALSE
chr7	6012605	G	A	2	0.00141443	FALSE
chr7	6012607	G	T	4	0.00282885	FALSE
chr7	6012614	A	C	2	0.00141443	FALSE
chr7	6012632	A	C	2	0.00141443	FALSE
chr7	6012632	A	G	2	0.00141443	FALSE
chr7	6012644	T	C	2	0.00141443	FALSE
chr7	6012661	G	A	2	0.00141443	FALSE
chr7	6012671	T	A	2	0.00141443	FALSE
chr7	6012681	T	A	2	0.00141443	FALSE
chr7	6012695	A	T	4	0.00282885	FALSE
chr7	6012700	C	G	6	0.00424328	FALSE
chr7	6012705	C	A	2	0.00141443	FALSE
chr7	6012716	C	T	38	0.0268741	FALSE
chr7	6012717	G	A	2	0.00141443	FALSE
chr7	6012762	C	T	2	0.00141443	FALSE
chr7	6012781	T	C	2	0.00141443	FALSE
chr7	6012815	C	A	2	0.00141443	FALSE
chr7	6012819	C	A	324	0.229137	FALSE
chr7	6012819	C	T	23	0.0162659	FALSE
chr7	6012937	G	GN	123	0.0869873	FALSE
chr7	6012937	G	GT	965	0.682461	FALSE
chr7	6012975	C	T	1	0.000707214	FALSE
chr7	6012993	C	G	1	0.000707214	FALSE
chr7	6013013	C	G	1	0.000707214	TRUE
chr7	6013027	C	T	1	0.000707214	TRUE
chr7	6013049	C	G	254	0.179632	TRUE
chr7	6013116	C	A	1	0.000707214	TRUE
chr7	6013153	A	G	230	0.162659	TRUE
chr7	6013291	C	T	56	0.039604	FALSE
chr7	6013364	C	T	1	0.000707214	FALSE
chr7	6013410	G	A	1	0.000707214	FALSE
chr7	6013668	C	T	1	0.000707214	FALSE
chr7	6013694	T	C	1	0.000707214	FALSE
chr7	6013721	G	A	1	0.000707214	FALSE
chr7	6013796	T	A	1	0.000707214	FALSE
chr7	6013797	C	T	1	0.000707214	FALSE
chr7	6013818	T	C	1	0.000707214	FALSE
chr7	6013935	G	A	1	0.000707214	FALSE
chr7	6013963	G	A	144	0.101839	FALSE
chr7	6014004	C	G	1	0.000707214	FALSE
chr7	6014028	A	AC	1290	0.912306	FALSE
chr7	6014028	A	AN	124	0.0876945	FALSE
chr7	6014040	G	A	2	0.00141443	FALSE
chr7	6014076	G	A	2	0.00141443	FALSE
chr7	6014102	G	C	1	0.000707214	FALSE
chr7	6014191	G	A	34	0.0240453	FALSE
chr7	6014244	G	A	86	0.0608204	FALSE
chr7	6014250	A	G	2	0.00141443	FALSE
chr7	6014284	G	C	1	0.000707214	FALSE
chr7	6014307	C	T	3	0.00212164	FALSE
chr7	6014329	C	T	1	0.000707214	FALSE
chr7	6014411	G	C	1	0.000707214	FALSE
chr7	6014512	T	C	155	0.109618	FALSE
chr7	6014586	C	T	1	0.000707214	FALSE
chr7	6014590	C	T	1	0.000707214	FALSE
chr7	6014600	G	A	1	0.000707214	FALSE
chr7	6014616	T	G	144	0.101839	FALSE
chr7	6014642	T	C	1	0.000707214	FALSE
chr7	6014668	G	A	2	0.00141443	FALSE
chr7	6014707	G	A	3	0.00212164	FALSE
chr7	6014724	T	A	1	0.000707214	FALSE
chr7	6014835	C	T	1	0.000707214	FALSE
chr7	6014850	C	G	1	0.000707214	FALSE
chr7	6014893	T	C	1413	0.999293	FALSE
chr7	6014911	G	A	1	0.000707214	FALSE
chr7	6014987	G	A	2	0.00141443	FALSE
chr7	6014988	T	C	256	0.181047	FALSE
chr7	6014998	A	T	109	0.0770863	FALSE
chr7	6015041	G	A	1	0.000707214	FALSE
chr7	6015057	C	G	3	0.00212164	FALSE
chr7	6015057	C	T	2	0.00141443	FALSE
chr7	6015130	G	A	1	0.000707214	FALSE
chr7	6015166	CCT	C	1	0.000707214	FALSE
chr7	6015167	C	CT	6	0.00424328	FALSE
chr7	6015167	CT	C	6	0.00424328	FALSE
chr7	6015167	CTT	C	484	0.342291	FALSE
chr7	6015167	CTT	CT	237	0.16761	FALSE
chr7	6015167	CTTT	C	211	0.149222	FALSE
chr7	6015167	CTTT	CTT	209	0.147808	FALSE
chr7	6015199	ACT	A	2	0.00141443	FALSE
chr7	6015229	G	A	1	0.000707214	FALSE
chr7	6015292	T	C	2	0.00141443	FALSE
chr7	6015302	T	G	1	0.000707214	FALSE
chr7	6015336	C	T	2	0.00141443	FALSE
chr7	6015352	C	G	75	0.053041	FALSE
chr7	6015396	T	C	1	0.000707214	FALSE
chr7	6015432	A	G	4	0.00282885	FALSE
chr7	6015446	C	G	3	0.00212164	FALSE
chr7	6015447	G	A	1	0.000707214	FALSE
chr7	6015448	T	C	3	0.00212164	FALSE
chr7	6015521	CCCTGACCACCATCTCA	C	4	0.00282885	FALSE
chr7	6015577	A	G	1	0.000707214	FALSE
chr7	6015580	C	T	62	0.0438472	FALSE
chr7	6015599	C	T	120	0.0848656	FALSE
chr7	6015600	G	A	1	0.000707214	FALSE
chr7	6015617	A	G	3	0.00212164	FALSE
chr7	6015635	A	G	1239	0.876238	FALSE
chr7	6015643	G	A	1	0.000707214	FALSE
chr7	6015655	AG	A	716	0.506365	FALSE
chr7	6015699	A	G	862	0.609618	FALSE
chr7	6015739	T	C	160	0.113154	FALSE
chr7	6015747	G	A	1	0.000707214	FALSE
chr7	6015768	G	T	1	0.000707214	FALSE
chr7	6015774	G	T	1	0.000707214	FALSE
chr7	6015779	A	T	1	0.000707214	FALSE
chr7	6015783	C	T	1	0.000707214	FALSE
chr7	6015791	T	C	1	0.000707214	FALSE
chr7	6015792	G	A	1	0.000707214	FALSE
chr7	6015799	G	A	1	0.000707214	FALSE
chr7	6015842	A	G	6	0.00424328	FALSE
chr7	6015852	C	T	1	0.000707214	FALSE
chr7	6015853	G	A	11	0.00777935	FALSE
chr7	6015871	C	A	1	0.000707214	FALSE
chr7	6015968	T	C	1	0.000707214	FALSE
chr7	6016015	C	T	1	0.000707214	FALSE
chr7	6016056	G	A	1	0.000707214	FALSE
chr7	6016087	G	A	11	0.00777935	FALSE
chr7	6016109	A	G	132	0.0933522	FALSE
chr7	6016123	C	T	1	0.000707214	FALSE
chr7	6016136	C	A	749	0.529703	FALSE
chr7	6016227	C	T	2	0.00141443	FALSE
chr7	6016273	T	G	4	0.00282885	FALSE
chr7	6016280	C	T	3	0.00212164	FALSE
chr7	6016348	A	G	317	0.224187	FALSE
chr7	6016380	T	C	1	0.000707214	FALSE
chr7	6016399	G	A	2	0.00141443	FALSE
chr7	6016417	G	A	1	0.000707214	FALSE
chr7	6016431	G	A	1	0.000707214	FALSE
chr7	6016453	A	G	1	0.000707214	FALSE
chr7	6016470	C	A	146	0.103253	FALSE
chr7	6016600	T	C	1	0.000707214	FALSE
chr7	6016633	G	A	1	0.000707214	FALSE
chr7	6016660	TA	T	187	0.132249	FALSE
chr7	6016660	TAA	T	518	0.366337	FALSE
chr7	6016660	TAA	TA	501	0.354314	FALSE
chr7	6016660	TAAA	T	2	0.00141443	FALSE
chr7	6016660	TAAA	TA	2	0.00141443	FALSE
chr7	6016678	G	T	10	0.00707214	FALSE
chr7	6016687	G	GT	1	0.000707214	FALSE
chr7	6016717	G	A	2	0.00141443	FALSE
chr7	6016767	G	C	944	0.66761	FALSE
chr7	6016776	T	C	4	0.00282885	FALSE
chr7	6016778	T	C	4	0.00282885	FALSE
chr7	6016786	C	T	4	0.00282885	FALSE
chr7	6016787	G	A	2	0.00141443	FALSE
chr7	6016793	C	T	4	0.00282885	FALSE
chr7	6016846	C	T	207	0.146393	FALSE
chr7	6016879	G	A	11	0.00777935	FALSE
chr7	6016889	T	C	21	0.0148515	FALSE
chr7	6016912	T	A	1	0.000707214	FALSE
chr7	6016941	T	C	1	0.000707214	FALSE
chr7	6016953	T	A	1	0.000707214	FALSE
chr7	6016986	A	T	1	0.000707214	FALSE
chr7	6017049	G	A	1005	0.71075	FALSE
chr7	6017054	C	T	1	0.000707214	FALSE
chr7	6017084	G	A	3	0.00212164	FALSE
chr7	6017124	C	T	5	0.00353607	FALSE
chr7	6017163	C	T	1	0.000707214	FALSE
chr7	6017284	G	A	11	0.00777935	TRUE
chr7	6017324	G	A	15	0.0106082	TRUE
chr7	6017326	G	A	1	0.000707214	TRUE
chr7	6017340	T	C	1002	0.708628	TRUE
chr7	6017455	G	A	1	0.000707214	FALSE
chr7	6017476	C	A	16	0.0113154	FALSE
chr7	6017476	C	T	1	0.000707214	FALSE
chr7	6017488	C	T	1003	0.709335	FALSE
chr7	6017493	G	A	1002	0.708628	FALSE
chr7	6017509	G	T	1	0.000707214	FALSE
chr7	6017516	T	C	968	0.684583	FALSE
chr7	6017517	G	A	964	0.681754	FALSE
chr7	6017522	C	A	1001	0.707921	FALSE
chr7	6017523	A	G	1132	0.800566	FALSE
chr7	6017526	G	A	991	0.700849	FALSE
chr7	6017547	C	G	1003	0.709335	FALSE
chr7	6017583	T	C	2	0.00141443	FALSE
chr7	6017593	T	C	1	0.000707214	FALSE
chr7	6017664	T	C	958	0.677511	FALSE
chr7	6017682	C	T	1	0.000707214	FALSE
chr7	6017688	T	C	1	0.000707214	FALSE
chr7	6017705	CG	C	948	0.670438	FALSE
chr7	6017706	G	A	5	0.00353607	FALSE
chr7	6017707	G	A	956	0.676096	FALSE
chr7	6017716	C	T	946	0.669024	FALSE
chr7	6017717	G	A	54	0.0381895	FALSE
chr7	6017730	C	T	897	0.634371	FALSE
chr7	6017739	A	G	1	0.000707214	FALSE
chr7	6017747	A	G	9	0.00636492	FALSE
chr7	6017749	C	T	39	0.0275813	FALSE
chr7	6017751	C	CAA	913	0.645686	FALSE
chr7	6017751	C	CAAAGAAA	14	0.00990099	FALSE
chr7	6017751	C	CAAAGAAAA	2	0.00141443	FALSE
chr7	6017753	G	A	391	0.276521	FALSE
chr7	6017753	G	GA	49	0.0346535	FALSE
chr7	6017753	G	GAA	6	0.00424328	FALSE
chr7	6017753	G	GAAA	5	0.00353607	FALSE
chr7	6017753	GA	G	281	0.198727	FALSE
chr7	6017759	A	C	4	0.00282885	FALSE
chr7	6017763	A	AAAAAAT	10	0.00707214	FALSE
chr7	6017763	A	AAAAAT	609	0.430693	FALSE
chr7	6017763	A	AAAAT	351	0.248232	FALSE
chr7	6017763	A	AAAT	2	0.00141443	FALSE
chr7	6017763	A	T	618	0.437058	FALSE
chr7	6017765	G	C	1	0.000707214	FALSE
chr7	6017772	C	T	995	0.703678	FALSE
chr7	6017786	A	C	996	0.704385	FALSE
chr7	6017788	C	G	999	0.706506	FALSE
chr7	6017792	C	A	1	0.000707214	FALSE
chr7	6017807	A	G	1000	0.707214	FALSE
chr7	6017811	A	AC	999	0.706506	FALSE
chr7	6017811	A	AN	2	0.00141443	FALSE
chr7	6017830	A	T	1	0.000707214	FALSE
chr7	6017832	T	TA	11	0.00777935	FALSE
chr7	6017832	T	TAA	1	0.000707214	FALSE
chr7	6017832	T	TAAA	14	0.00990099	FALSE
chr7	6017833	T	A	1002	0.708628	FALSE
chr7	6017842	C	A	641	0.453324	FALSE
chr7	6017842	CT	C	764	0.540311	FALSE
chr7	6017843	T	C	2	0.00141443	FALSE
chr7	6017844	G	A	1002	0.708628	FALSE
chr7	6017850	T	C	14	0.00990099	FALSE
chr7	6017901	T	C	1	0.000707214	FALSE
chr7	6017901	TG	T	251	0.177511	FALSE
chr7	6017902	G	A	722	0.510608	FALSE
chr7	6017903	A	AT	480	0.339463	FALSE
chr7	6017903	A	ATT	529	0.374116	FALSE
chr7	6017903	A	ATTT	2	0.00141443	FALSE
chr7	6017903	AT	A	20	0.0141443	FALSE
chr7	6017903	ATT	A	20	0.0141443	FALSE
chr7	6017904	T	A	120	0.0848656	FALSE
chr7	6017963	G	A	11	0.00777935	FALSE
chr7	6017995	G	A	1	0.000707214	FALSE
chr7	6018023	T	C	1	0.000707214	FALSE
chr7	6018058	C	G	1107	0.782885	FALSE
chr7	6018081	C	T	1	0.000707214	FALSE
chr7	6018090	T	C	15	0.0106082	FALSE
chr7	6018110	C	G	1002	0.708628	FALSE
chr7	6018137	G	T	2	0.00141443	FALSE
chr7	6018153	T	C	1	0.000707214	FALSE
chr7	6018163	G	A	1	0.000707214	FALSE
chr7	6018180	A	G	3	0.00212164	FALSE
chr7	6018198	A	G	1	0.000707214	FALSE
chr7	6018249	A	G	1004	0.710042	TRUE
chr7	6018255	ATTCT	A	6	0.00424328	TRUE
chr7	6018305	CAGTTA	C	1	0.000707214	TRUE
chr7	6018314	TGA	T	3	0.00212164	TRUE
chr7	6018320	T	C	3	0.00212164	TRUE
chr7	6018400	AAAC	A	1	0.000707214	FALSE
chr7	6018444	A	G	1131	0.799859	FALSE
chr7	6018448	A	C	1	0.000707214	FALSE
chr7	6018455	C	T	1133	0.801273	FALSE
chr7	6018456	T	A	1133	0.801273	FALSE
chr7	6018458	C	T	1133	0.801273	FALSE
chr7	6018531	T	C	1	0.000707214	FALSE
chr7	6018535	G	A	1134	0.80198	FALSE
chr7	6018586	G	A	2	0.00141443	FALSE
chr7	6018589	C	G	1133	0.801273	FALSE
chr7	6018591	C	T	1132	0.800566	FALSE
chr7	6018617	G	A	1	0.000707214	FALSE
chr7	6018628	C	T	1130	0.799151	FALSE
chr7	6018630	G	A	1130	0.799151	FALSE
chr7	6018644	A	G	1130	0.799151	FALSE
chr7	6018646	C	T	1	0.000707214	FALSE
chr7	6018652	A	C	1384	0.978784	FALSE
chr7	6018662	C	T	1	0.000707214	FALSE
chr7	6018670	A	G	127	0.0898161	FALSE
chr7	6018687	C	T	1	0.000707214	FALSE
chr7	6018688	A	G	1	0.000707214	FALSE
chr7	6018698	A	G	1	0.000707214	FALSE
chr7	6018699	C	T	2	0.00141443	FALSE
chr7	6018700	G	A	1	0.000707214	FALSE
chr7	6018701	C	T	1	0.000707214	FALSE
chr7	6018734	T	G	129	0.0912306	FALSE
chr7	6018752	AGGAG	A	128	0.0905233	FALSE
chr7	6018758	G	A	2	0.00141443	FALSE
chr7	6018771	T	C	129	0.0912306	FALSE
chr7	6018773	G	C	1	0.000707214	FALSE
chr7	6018774	TGA	T	128	0.0905233	FALSE
chr7	6018783	A	G	1	0.000707214	FALSE
chr7	6018790	G	A	128	0.0905233	FALSE
chr7	6018792	C	T	1	0.000707214	FALSE
chr7	6018796	G	A	128	0.0905233	FALSE
chr7	6018797	T	C	1	0.000707214	FALSE
chr7	6018810	G	A	125	0.0884017	FALSE
chr7	6018811	C	T	127	0.0898161	FALSE
chr7	6018812	G	A	210	0.148515	FALSE
chr7	6018816	C	T	128	0.0905233	FALSE
chr7	6018817	A	G	128	0.0905233	FALSE
chr7	6018832	C	CA	29	0.0205092	FALSE
chr7	6018832	C	CAA	62	0.0438472	FALSE
chr7	6018832	C	CAAA	52	0.0367751	FALSE
chr7	6018832	C	CAAAA	15	0.0106082	FALSE
chr7	6018832	CA	C	9	0.00636492	FALSE
chr7	6018832	CAA	C	6	0.00424328	FALSE
chr7	6018832	CAAA	C	6	0.00424328	FALSE
chr7	6018832	CAAAA	C	6	0.00424328	FALSE
chr7	6018832	CAAAAA	C	1	0.000707214	FALSE
chr7	6018832	CAAAAA	CAA	1	0.000707214	FALSE
chr7	6018846	A	C	1	0.000707214	FALSE
chr7	6018847	A	C	16	0.0113154	FALSE
chr7	6018848	A	C	49	0.0346535	FALSE
chr7	6018848	AAAAAAAC	A	1	0.000707214	FALSE
chr7	6018848	AAAAAAAC	ACAAAAAAC	1	0.000707214	FALSE
chr7	6018849	A	C	21	0.0148515	FALSE
chr7	6018850	AAAAAC	A	4	0.00282885	FALSE
chr7	6018850	AAAAACA	A	6	0.00424328	FALSE
chr7	6018850	AAAAACA	AA	6	0.00424328	FALSE
chr7	6018851	AAAAC	A	2	0.00141443	FALSE
chr7	6018851	AAAACA	A	40	0.0282885	FALSE
chr7	6018851	AAAACA	AA	8	0.00565771	FALSE
chr7	6018852	AAACA	A	19	0.0134371	FALSE
chr7	6018852	AAACA	AA	4	0.00282885	FALSE
chr7	6018861	T	C	1135	0.802687	FALSE
chr7	6018914	C	T	1	0.000707214	FALSE
chr7	6018915	G	A	1	0.000707214	FALSE
chr7	6018986	C	T	3	0.00212164	FALSE
chr7	6019018	T	A	1004	0.710042	FALSE
chr7	6019021	C	CA	588	0.415842	FALSE
chr7	6019021	CA	C	119	0.0841584	FALSE
chr7	6019040	C	A	1111	0.785714	FALSE
chr7	6019083	G	A	2	0.00141443	FALSE
chr7	6019106	A	T	4	0.00282885	FALSE
chr7	6019144	A	AT	1	0.000707214	FALSE
chr7	6019150	C	T	1005	0.71075	FALSE
chr7	6019163	C	G	1005	0.71075	FALSE
chr7	6019224	T	A	1414	1	FALSE
chr7	6019253	G	C	1001	0.707921	FALSE
chr7	6019274	C	T	1259	0.890382	FALSE
chr7	6019295	G	GAGTGC	614	0.434229	FALSE
chr7	6019296	T	A	689	0.48727	FALSE
chr7	6019297	T	G	689	0.48727	FALSE
chr7	6019298	TG	T	23	0.0162659	FALSE
chr7	6019298	TGT	T	233	0.164781	FALSE
chr7	6019298	TGT	TT	80	0.0565771	FALSE
chr7	6019298	TGTT	T	32	0.0226308	FALSE
chr7	6019298	TGTT	TT	32	0.0226308	FALSE
chr7	6019299	G	GCT	531	0.37553	FALSE
chr7	6019299	G	GCTT	686	0.485149	FALSE
chr7	6019299	G	GCTTT	42	0.029703	FALSE
chr7	6019340	C	T	57	0.0403112	FALSE
chr7	6019393	C	T	1	0.000707214	FALSE
chr7	6019415	G	C	4	0.00282885	FALSE
chr7	6019448	G	A	1	0.000707214	FALSE
chr7	6019539	G	A	47	0.033239	FALSE
chr7	6019555	G	C	79	0.0558699	FALSE
chr7	6019575	C	T	1	0.000707214	FALSE
chr7	6019601	G	C	1	0.000707214	FALSE
chr7	6019973	G	A	104	0.0735502	FALSE
chr7	6019988	T	C	2	0.00141443	FALSE
chr7	6020059	T	G	2	0.00141443	FALSE
chr7	6020063	A	T	3	0.00212164	FALSE
chr7	6020066	T	C	259	0.183168	FALSE
chr7	6020068	A	G	1	0.000707214	FALSE
chr7	6020084	G	A	250	0.176803	FALSE
chr7	6020129	A	G	1163	0.822489	FALSE
chr7	6020183	G	C	250	0.176803	FALSE
chr7	6020198	C	T	250	0.176803	FALSE
chr7	6020243	T	C	1	0.000707214	FALSE
chr7	6020290	C	G	1	0.000707214	FALSE
chr7	6020292	G	A	1	0.000707214	FALSE
chr7	6020305	C	T	1	0.000707214	FALSE
chr7	6020306	A	G	2	0.00141443	FALSE
chr7	6020307	C	A	3	0.00212164	FALSE
chr7	6020308	T	A	1	0.000707214	FALSE
chr7	6020317	A	G	3	0.00212164	FALSE
chr7	6020396	C	A	1	0.000707214	FALSE
chr7	6020436	G	T	1	0.000707214	FALSE
chr7	6020526	C	T	533	0.376945	FALSE
chr7	6020538	G	C	3	0.00212164	FALSE
chr7	6020550	C	T	707	0.5	FALSE
chr7	6020564	G	A	58	0.0410184	FALSE
chr7	6020574	T	C	707	0.5	FALSE
chr7	6020598	C	T	667	0.471711	FALSE
chr7	6020644	T	C	1	0.000707214	FALSE
chr7	6020652	T	A	1	0.000707214	FALSE
chr7	6020673	G	T	1161	0.821075	FALSE
chr7	6020674	G	A	1	0.000707214	FALSE
chr7	6020711	C	A	1412	0.998586	FALSE
chr7	6020758	C	T	1403	0.992221	FALSE
chr7	6020781	G	A	1413	0.999293	FALSE
chr7	6020796	T	C	1413	0.999293	FALSE
chr7	6020803	G	A	252	0.178218	FALSE
chr7	6020828	CAGTGACT	C	30	0.0212164	FALSE
chr7	6020837	T	A	30	0.0212164	FALSE
chr7	6020838	C	A	30	0.0212164	FALSE
chr7	6020906	C	T	5	0.00353607	FALSE
chr7	6020946	G	GA	65	0.0459689	FALSE
chr7	6020946	G	GN	3	0.00212164	FALSE
chr7	6021001	G	A	146	0.103253	FALSE
chr7	6021022	C	T	1412	0.998586	FALSE
chr7	6021030	C	G	1412	0.998586	FALSE
chr7	6021043	T	C	106	0.0749646	FALSE
chr7	6021114	G	T	2	0.00141443	FALSE
chr7	6021198	G	A	1	0.000707214	FALSE
chr7	6021223	G	T	1	0.000707214	FALSE
chr7	6021263	T	C	10	0.00707214	FALSE
chr7	6021333	T	TTTTTAATAG	1	0.000707214	FALSE
chr7	6021350	G	A	1412	0.998586	FALSE
chr7	6021356	T	G	1413	0.999293	FALSE
chr7	6021357	A	G	1412	0.998586	FALSE
chr7	6021358	C	T	1413	0.999293	FALSE
chr7	6021393	G	T	252	0.178218	FALSE
chr7	6021411	T	C	2	0.00141443	FALSE
chr7	6021469	C	T	1412	0.998586	FALSE
chr7	6021470	C	G	1413	0.999293	FALSE
chr7	6021472	T	C	1413	0.999293	FALSE
chr7	6021541	C	T	1412	0.998586	FALSE
chr7	6021543	G	A	1412	0.998586	FALSE
chr7	6021562	C	CTAN	6	0.00424328	FALSE
chr7	6021562	C	CTAT	1406	0.994342	FALSE
chr7	6021587	T	C	3	0.00212164	FALSE
chr7	6021611	A	T	925	0.654173	FALSE
chr7	6021653	C	CT	214	0.151344	FALSE
chr7	6021653	CT	C	490	0.346535	FALSE
chr7	6021653	CT	CTT	18	0.0127298	FALSE
chr7	6021653	CTT	C	3	0.00212164	FALSE
chr7	6021653	CTT	CT	3	0.00212164	FALSE
chr7	6021808	A	G	252	0.178218	FALSE
chr7	6021859	G	A	14	0.00990099	FALSE
chr7	6021883	C	A	1	0.000707214	FALSE
chr7	6021902	ACTCGG	A	2	0.00141443	FALSE
chr7	6021940	G	A	1	0.000707214	FALSE
chr7	6021985	C	T	1154	0.816124	FALSE
chr7	6022062	C	A	1	0.000707214	FALSE
chr7	6022102	C	T	255	0.180339	FALSE
chr7	6022103	G	A	3	0.00212164	FALSE
chr7	6022110	T	C	1412	0.998586	FALSE
chr7	6022114	C	T	5	0.00353607	FALSE
chr7	6022115	G	A	1	0.000707214	FALSE
chr7	6022156	C	T	1	0.000707214	FALSE
chr7	6022198	C	T	1	0.000707214	FALSE
chr7	6022220	G	A	2	0.00141443	FALSE
chr7	6022260	G	A	1160	0.820368	FALSE
chr7	6022276	A	C	1160	0.820368	FALSE
chr7	6022343	G	A	63	0.0445545	FALSE
chr7	6022352	G	A	1371	0.96959	FALSE
chr7	6022394	T	C	1355	0.958274	FALSE
chr7	6022416	T	C	3	0.00212164	FALSE
chr7	6022463	C	T	2	0.00141443	TRUE
chr7	6022628	G	C	5	0.00353607	TRUE
chr7	6022686	A	G	4	0.00282885	FALSE
chr7	6022696	TA	T	1413	0.999293	FALSE
chr7	6022749	T	C	252	0.178218	FALSE
chr7	6022752	CT	C	4	0.00282885	FALSE
chr7	6022773	T	C	1408	0.995757	FALSE
chr7	6022779	T	G	1	0.000707214	FALSE
chr7	6022797	G	A	8	0.00565771	FALSE
chr7	6022836	C	T	1	0.000707214	FALSE
chr7	6022837	G	A	15	0.0106082	FALSE
chr7	6022843	G	A	2	0.00141443	FALSE
chr7	6022864	C	T	146	0.103253	FALSE
chr7	6022909	T	C	1327	0.938472	FALSE
chr7	6022912	T	C	897	0.634371	FALSE
chr7	6022926	G	C	1	0.000707214	FALSE
chr7	6022934	G	A	1	0.000707214	FALSE
chr7	6022961	C	T	3	0.00212164	FALSE
chr7	6022986	C	T	14	0.00990099	FALSE
chr7	6022987	G	A	60	0.0424328	FALSE
chr7	6023019	C	T	2	0.00141443	FALSE
chr7	6023020	G	A	1	0.000707214	FALSE
chr7	6023031	C	T	252	0.178218	FALSE
chr7	6023033	T	C	490	0.346535	FALSE
chr7	6023121	G	A	1	0.000707214	FALSE
chr7	6023155	C	G	1	0.000707214	FALSE
chr7	6023158	C	T	1409	0.996464	FALSE
chr7	6023166	AT	A	1411	0.997878	FALSE
chr7	6023166	ATTTTT	A	1	0.000707214	FALSE
chr7	6023166	ATTTTT	ATTTT	1	0.000707214	FALSE
chr7	6023238	C	G	1413	0.999293	FALSE
chr7	6023240	A	C	1413	0.999293	FALSE
chr7	6023246	C	T	1413	0.999293	FALSE
chr7	6023268	CTTCA	C	1	0.000707214	FALSE
chr7	6023275	A	AT	875	0.618812	FALSE
chr7	6023281	TC	T	876	0.619519	FALSE
chr7	6023283	T	C	607	0.429279	FALSE
chr7	6023284	T	C	707	0.5	FALSE
chr7	6023304	G	A	1	0.000707214	FALSE
chr7	6023310	TCA	T	1	0.000707214	FALSE
chr7	6023312	A	T	1410	0.997171	FALSE
chr7	6023313	C	G	2	0.00141443	FALSE
chr7	6023345	T	C	1411	0.997878	FALSE
chr7	6023407	C	T	7	0.0049505	FALSE
chr7	6023444	G	A	1	0.000707214	FALSE
chr7	6023447	T	C	1	0.000707214	FALSE
chr7	6023542	CAAAGT	C	1	0.000707214	FALSE
chr7	6023578	T	C	1413	0.999293	FALSE
chr7	6023580	G	C	1413	0.999293	FALSE
chr7	6023637	T	C	1413	0.999293	FALSE
chr7	6023656	A	G	1413	0.999293	FALSE
chr7	6023671	A	G	1413	0.999293	FALSE
chr7	6023683	T	A	1	0.000707214	FALSE
chr7	6023692	C	T	1410	0.997171	FALSE
chr7	6023709	C	A	105	0.0742574	FALSE
chr7	6023710	A	C	2	0.00141443	FALSE
chr7	6023769	G	C	1413	0.999293	FALSE
chr7	6023773	G	T	1413	0.999293	FALSE
chr7	6023777	AC	A	1	0.000707214	FALSE
chr7	6023792	C	T	1413	0.999293	FALSE
chr7	6023884	G	C	1	0.000707214	FALSE
chr7	6023898	T	C	9	0.00636492	FALSE
chr7	6023909	C	CN	114	0.0806223	FALSE
chr7	6023909	C	CT	1299	0.91867	FALSE
chr7	6023926	T	C	1410	0.997171	FALSE
chr7	6023928	A	G	1	0.000707214	FALSE
chr7	6023978	G	A	1	0.000707214	FALSE
chr7	6023998	T	C	2	0.00141443	FALSE
chr7	6024018	C	T	1412	0.998586	FALSE
chr7	6024043	T	C	252	0.178218	FALSE
chr7	6024053	G	A	1	0.000707214	FALSE
chr7	6024071	T	C	1413	0.999293	FALSE
chr7	6024129	C	T	1162	0.821782	FALSE
chr7	6024148	C	G	1413	0.999293	FALSE
chr7	6024153	G	A	1413	0.999293	FALSE
chr7	6024156	A	C	18	0.0127298	FALSE
chr7	6024188	G	A	3	0.00212164	FALSE
chr7	6024205	T	C	1	0.000707214	FALSE
chr7	6024209	A	T	3	0.00212164	FALSE
chr7	6024230	A	C	1	0.000707214	FALSE
chr7	6024277	A	G	1413	0.999293	FALSE
chr7	6024279	G	C	82	0.0579915	FALSE
chr7	6024282	G	C	1	0.000707214	FALSE
chr7	6024316	G	A	1	0.000707214	FALSE
chr7	6024331	G	A	60	0.0424328	FALSE
chr7	6024352	C	G	1414	1	FALSE
chr7	6024358	G	A	1413	0.999293	FALSE
chr7	6024394	C	T	1412	0.998586	FALSE
chr7	6024425	A	G	1410	0.997171	FALSE
chr7	6024427	C	G	1414	1	FALSE
chr7	6024507	C	A	4	0.00282885	FALSE
chr7	6024541	A	G	3	0.00212164	FALSE
chr7	6024542	G	C	1	0.000707214	FALSE
chr7	6024630	G	A	1414	1	FALSE
chr7	6024669	C	T	924	0.653465	FALSE
chr7	6024670	A	G	1414	1	FALSE
chr7	6024677	G	T	1414	1	FALSE
chr7	6024684	C	A	1	0.000707214	FALSE
chr7	6024686	G	A	1414	1	FALSE
chr7	6024735	A	ATTTT	206	0.145686	FALSE
chr7	6024735	A	ATTTTT	404	0.285714	FALSE
chr7	6024735	A	ATTTTTT	414	0.292786	FALSE
chr7	6024735	A	ATTTTTTT	207	0.146393	FALSE
chr7	6024735	A	ATTTTTTTT	4	0.00282885	FALSE
chr7	6024735	AC	A	89	0.062942	FALSE
chr7	6024735	AC	ATTTTTC	10	0.00707214	FALSE
chr7	6024735	AC	ATTTTTTC	79	0.0558699	FALSE
chr7	6024736	C	T	1414	1	FALSE
chr7	6024747	A	G	4	0.00282885	FALSE
chr7	6024751	C	T	1	0.000707214	FALSE
chr7	6024778	G	A	1413	0.999293	FALSE
chr7	6024795	C	T	4	0.00282885	FALSE
chr7	6024810	C	T	252	0.178218	FALSE
chr7	6024876	A	G	1414	1	FALSE
chr7	6024882	A	G	1414	1	FALSE
chr7	6024891	G	A	62	0.0438472	FALSE
chr7	6024895	ATTTTTT	A	324	0.229137	FALSE
chr7	6024895	ATTTTTT	ATT	315	0.222772	FALSE
chr7	6024895	ATTTTTT	ATTT	6	0.00424328	FALSE
chr7	6024895	ATTTTTTT	A	168	0.118812	FALSE
chr7	6024895	ATTTTTTT	ATT	158	0.11174	FALSE
chr7	6024895	ATTTTTTT	ATTT	10	0.00707214	FALSE
chr7	6024895	ATTTTTTTT	A	198	0.140028	FALSE
chr7	6024895	ATTTTTTTT	AT	2	0.00141443	FALSE
chr7	6024895	ATTTTTTTT	ATT	1	0.000707214	FALSE
chr7	6024895	ATTTTTTTT	ATTT	194	0.137199	FALSE
chr7	6024895	ATTTTTTTT	ATTTT	1	0.000707214	FALSE
chr7	6024895	ATTTTTTTTT	A	17	0.0120226	FALSE
chr7	6024895	ATTTTTTTTT	ATT	17	0.0120226	FALSE
chr7	6024903	T	C	2	0.00141443	FALSE
chr7	6024904	T	C	92	0.0650636	FALSE
chr7	6024929	G	T	1	0.000707214	FALSE
chr7	6024930	C	T	1161	0.821075	FALSE
chr7	6025031	T	C	1162	0.821782	FALSE
chr7	6025061	G	A	1413	0.999293	FALSE
chr7	6025078	T	C	1414	1	FALSE
chr7	6025128	C	T	1	0.000707214	FALSE
chr7	6025131	T	C	1413	0.999293	FALSE
chr7	6025165	CTCTTTTTT	C	1130	0.799151	FALSE
chr7	6025165	CTCTTTTTTTCTTTT	C	46	0.0325318	FALSE
chr7	6025165	CTCTTTTTTTCTTTT	CTCTTTT	46	0.0325318	FALSE
chr7	6025165	CTCTTTTTTTCTTTTT	C	48	0.0339463	FALSE
chr7	6025165	CTCTTTTTTTCTTTTT	CTCTTTTT	47	0.033239	FALSE
chr7	6025165	CTCTTTTTTTCTTTTTTCTTTT	C	1	0.000707214	FALSE
chr7	6025165	CTCTTTTTTTCTTTTTTCTTTT	CTCTTTT	1	0.000707214	FALSE
chr7	6025167	CT	C	1	0.000707214	FALSE
chr7	6025167	CTTTTTTTC	C	170	0.120226	FALSE
chr7	6025167	CTTTTTTTC	CTTTTTTC	106	0.0749646	FALSE
chr7	6025167	CTTTTTTTCTT	C	2	0.00141443	FALSE
chr7	6025167	CTTTTTTTCTT	CTT	2	0.00141443	FALSE
chr7	6025167	CTTTTTTTCTTTTT	C	1	0.000707214	FALSE
chr7	6025167	CTTTTTTTCTTTTT	CTTTTT	1	0.000707214	FALSE
chr7	6025167	CTTTTTTTCTTTTTT	C	499	0.3529	FALSE
chr7	6025167	CTTTTTTTCTTTTTT	CTTTTTT	492	0.347949	FALSE
chr7	6025167	CTTTTTTTCTTTTTT	CTTTTTTCTTTTTT	6	0.00424328	FALSE
chr7	6025167	CTTTTTTTCTTTTTTC	C	47	0.033239	FALSE
chr7	6025167	CTTTTTTTCTTTTTTC	CTTTTTTC	47	0.033239	FALSE
chr7	6025167	CTTTTTTTCTTTTTTCT	C	5	0.00353607	FALSE
chr7	6025167	CTTTTTTTCTTTTTTCT	CCT	2	0.00141443	FALSE
chr7	6025167	CTTTTTTTCTTTTTTCT	CTTTTTTCT	3	0.00212164	FALSE
chr7	6025167	CTTTTTTTCTTTTTTCTTTTTC	C	1	0.000707214	FALSE
chr7	6025167	CTTTTTTTCTTTTTTCTTTTTC	CTTTTTC	1	0.000707214	FALSE
chr7	6025168	TTTTTTTCTTTTTTC	T	1079	0.763083	FALSE
chr7	6025168	TTTTTTTCTTTTTTC	TTTTTTC	183	0.12942	FALSE
chr7	6025168	TTTTTTTCTTTTTTCTTTTTC	T	5	0.00353607	FALSE
chr7	6025168	TTTTTTTCTTTTTTCTTTTTC	TTTTTTC	5	0.00353607	FALSE
chr7	6025173	TTCTTTTTTCTTTTT	T	92	0.0650636	FALSE
chr7	6025173	TTCTTTTTTCTTTTTC	T	27	0.0190948	FALSE
chr7	6025173	TTCTTTTTTCTTTTTC	TC	27	0.0190948	FALSE
chr7	6025173	TTCTTTTTTCTTTTTCT	T	2	0.00141443	FALSE
chr7	6025173	TTCTTTTTTCTTTTTCT	TT	2	0.00141443	FALSE
chr7	6025173	TTCTTTTTTCTTTTTCTT	T	1	0.000707214	FALSE
chr7	6025173	TTCTTTTTTCTTTTTCTT	TTT	1	0.000707214	FALSE
chr7	6025174	TCTTTTTTCTTTTTCT	T	2	0.00141443	FALSE
chr7	6025174	TCTTTTTTCTTTTTCT	TT	1	0.000707214	FALSE
chr7	6025174	TCTTTTTTCTTTTTCT	TTTTTTCT	1	0.000707214	FALSE
chr7	6025174	TCTTTTTTCTTTTTCTT	T	2	0.00141443	FALSE
chr7	6025174	TCTTTTTTCTTTTTCTT	TTT	2	0.00141443	FALSE
chr7	6025176	TTTTTTC	T	39	0.0275813	FALSE
chr7	6025176	TTTTTTCTTTTTC	T	1	0.000707214	FALSE
chr7	6025176	TTTTTTCTTTTTC	TTTTTTC	1	0.000707214	FALSE
chr7	6025176	TTTTTTCTTTTTCT	T	4	0.00282885	FALSE
chr7	6025176	TTTTTTCTTTTTCT	TTTTTTCT	4	0.00282885	FALSE
chr7	6025176	TTTTTTCTTTTTCTT	T	5	0.00353607	FALSE
chr7	6025176	TTTTTTCTTTTTCTT	TTTTTTCTT	5	0.00353607	FALSE
chr7	6025182	CTTTTTCT	C	20	0.0141443	FALSE
chr7	6025182	CTTTTTCT	CTTTTTTCT	20	0.0141443	FALSE
chr7	6025182	CTTTTTCTT	C	2	0.00141443	FALSE
chr7	6025182	CTTTTTCTT	CT	2	0.00141443	FALSE
chr7	6025182	CTTTTTCTTTTTT	C	4	0.00282885	FALSE
chr7	6025182	CTTTTTCTTTTTT	CTTTTT	4	0.00282885	FALSE
chr7	6025182	CTTTTTCTTTTTTTT	C	7	0.0049505	FALSE
chr7	6025182	CTTTTTCTTTTTTTT	CTTTTTTT	7	0.0049505	FALSE
chr7	6025183	TTTTTCTT	T	23	0.0162659	FALSE
chr7	6025183	TTTTTCTT	TTT	23	0.0162659	FALSE
chr7	6025183	TTTTTCTTT	T	16	0.0113154	FALSE
chr7	6025183	TTTTTCTTT	TTTT	16	0.0113154	FALSE
chr7	6025183	TTTTTCTTTT	T	36	0.0254597	FALSE
chr7	6025183	TTTTTCTTTT	TTTTT	36	0.0254597	FALSE
chr7	6025183	TTTTTCTTTTT	T	2	0.00141443	FALSE
chr7	6025183	TTTTTCTTTTT	TTTTTT	2	0.00141443	FALSE
chr7	6025183	TTTTTCTTTTTT	T	29	0.0205092	FALSE
chr7	6025183	TTTTTCTTTTTT	TTTTTTT	10	0.00707214	FALSE
chr7	6025183	TTTTTCTTTTTTT	T	506	0.35785	FALSE
chr7	6025183	TTTTTCTTTTTTT	TTTTTTTT	169	0.119519	FALSE
chr7	6025183	TTTTTCTTTTTTTTT	T	77	0.0544554	FALSE
chr7	6025183	TTTTTCTTTTTTTTT	TTTTTTTTTT	67	0.0473833	FALSE
chr7	6025183	TTTTTCTTTTTTTTTT	T	3	0.00212164	FALSE
chr7	6025183	TTTTTCTTTTTTTTTT	TTTTTTTTTTT	3	0.00212164	FALSE
chr7	6025184	TTTTCTTT	T	1	0.000707214	FALSE
chr7	6025184	TTTTCTTT	TTT	1	0.000707214	FALSE
chr7	6025184	TTTTCTTTTTTT	T	4	0.00282885	FALSE
chr7	6025184	TTTTCTTTTTTT	TTTTTTT	4	0.00282885	FALSE
chr7	6025184	TTTTCTTTTTTTT	T	4	0.00282885	FALSE
chr7	6025184	TTTTCTTTTTTTT	TTTTTTTT	3	0.00212164	FALSE
chr7	6025184	TTTTCTTTTTTTTTT	T	1	0.000707214	FALSE
chr7	6025184	TTTTCTTTTTTTTTT	TTTTTTTTTT	1	0.000707214	FALSE
chr7	6025188	CTTTTTTT	C	1	0.000707214	FALSE
chr7	6025189	T	C	343	0.242574	FALSE
chr7	6025211	G	A	252	0.178218	FALSE
chr7	6025253	C	T	1162	0.821782	FALSE
chr7	6025269	C	T	2	0.00141443	FALSE
chr7	6025271	A	G	252	0.178218	FALSE
chr7	6025277	C	T	7	0.0049505	FALSE
chr7	6025278	G	A	251	0.177511	FALSE
chr7	6025288	A	G	252	0.178218	FALSE
chr7	6025291	T	A	2	0.00141443	FALSE
chr7	6025412	A	G	252	0.178218	FALSE
chr7	6025435	C	T	247	0.174682	FALSE
chr7	6025436	A	G	252	0.178218	FALSE
chr7	6025548	G	C	252	0.178218	FALSE
chr7	6025554	C	T	1	0.000707214	FALSE
chr7	6025556	G	A	1	0.000707214	FALSE
chr7	6025596	G	A	1	0.000707214	FALSE
chr7	6025599	A	G	252	0.178218	FALSE
chr7	6025614	G	C	252	0.178218	FALSE
chr7	6025616	A	G	252	0.178218	FALSE
chr7	6025703	A	G	1414	1	FALSE
chr7	6025713	T	C	20	0.0141443	FALSE
chr7	6025737	A	C	1	0.000707214	FALSE
chr7	6025778	C	T	3	0.00212164	FALSE
chr7	6025846	G	A	1	0.000707214	FALSE
chr7	6025850	T	C	253	0.178925	FALSE
chr7	6025868	G	A	1	0.000707214	FALSE
chr7	6025871	C	A	1	0.000707214	FALSE
chr7	6025956	T	A	1414	1	FALSE
chr7	6025957	T	C	1412	0.998586	FALSE
chr7	6025960	C	T	1408	0.995757	FALSE
chr7	6025974	G	A	1411	0.997878	FALSE
chr7	6025976	A	G	1414	1	FALSE
chr7	6025977	C	T	3	0.00212164	FALSE
chr7	6025990	T	C	1161	0.821075	FALSE
chr7	6025991	G	A	1	0.000707214	FALSE
chr7	6026000	C	T	251	0.177511	FALSE
chr7	6026001	A	G	252	0.178218	FALSE
chr7	6026006	T	C	252	0.178218	FALSE
chr7	6026039	C	T	252	0.178218	FALSE
chr7	6026061	A	G	12	0.00848656	FALSE
chr7	6026074	G	A	1393	0.985149	FALSE
chr7	6026077	C	T	2	0.00141443	FALSE
chr7	6026092	G	A	1304	0.922207	FALSE
chr7	6026121	G	C	252	0.178218	FALSE
chr7	6026131	C	T	252	0.178218	FALSE
chr7	6026132	A	C	252	0.178218	FALSE
chr7	6026154	T	C	3	0.00212164	FALSE
chr7	6026168	T	C	252	0.178218	FALSE
chr7	6026171	A	G	1	0.000707214	FALSE
chr7	6026172	A	C	252	0.178218	FALSE
chr7	6026184	A	C	252	0.178218	FALSE
chr7	6026192	G	A	2	0.00141443	FALSE
chr7	6026200	G	A	1161	0.821075	FALSE
chr7	6026222	C	G	1	0.000707214	FALSE
chr7	6026226	G	A	1099	0.777228	FALSE
chr7	6026236	A	T	1413	0.999293	FALSE
chr7	6026248	G	A	1413	0.999293	FALSE
chr7	6026277	C	T	1413	0.999293	FALSE
chr7	6026278	A	G	1413	0.999293	FALSE
chr7	6026299	C	T	1413	0.999293	FALSE
chr7	6026301	CA	C	1413	0.999293	FALSE
chr7	6026313	A	G	1	0.000707214	FALSE
chr7	6026314	C	T	1411	0.997878	FALSE
chr7	6026345	A	AATAC	1413	0.999293	FALSE
chr7	6026351	TTAGATAAA	T	1404	0.992928	FALSE
chr7	6026362	G	A	1410	0.997171	FALSE
chr7	6026364	G	T	1414	1	FALSE
chr7	6026424	G	A	1	0.000707214	FALSE
chr7	6026444	T	C	1413	0.999293	FALSE
chr7	6026530	CAT	C	1414	1	FALSE
chr7	6026541	C	T	1406	0.994342	FALSE
chr7	6026590	G	A	1162	0.821782	FALSE
chr7	6026598	T	C	1414	1	FALSE
chr7	6026601	C	T	1414	1	FALSE
chr7	6026625	A	G	1414	1	FALSE
chr7	6026636	C	T	1414	1	FALSE
chr7	6026656	T	C	1413	0.999293	FALSE
chr7	6026664	G	A	1413	0.999293	FALSE
chr7	6026665	C	CT	1413	0.999293	FALSE
chr7	6026679	T	A	1413	0.999293	FALSE
chr7	6026682	C	T	1413	0.999293	FALSE
chr7	6026707	T	C	1414	1	FALSE
chr7	6026708	C	T	1414	1	FALSE
chr7	6026721	C	T	1	0.000707214	FALSE
chr7	6026740	A	G	82	0.0579915	FALSE
chr7	6026775	T	C	1414	1	FALSE
chr7	6026829	A	T	1412	0.998586	FALSE
chr7	6026837	G	A	1413	0.999293	FALSE
chr7	6026840	T	C	1413	0.999293	FALSE
chr7	6026854	G	A	1	0.000707214	FALSE
chr7	6026864	G	A	1	0.000707214	FALSE
chr7	6026886	C	G	1	0.000707214	FALSE
chr7	6026895	C	T	1	0.000707214	FALSE
chr7	6026895	CG	C	1	0.000707214	FALSE
chr7	6026908	G	A	1413	0.999293	FALSE
chr7	6026915	G	A	26	0.0183876	FALSE
chr7	6026933	G	A	1	0.000707214	FALSE
chr7	6026959	G	C	1413	0.999293	FALSE
chr7	6027002	T	C	314	0.222065	FALSE
chr7	6027017	C	T	1414	1	FALSE
chr7	6027035	A	G	1413	0.999293	FALSE
chr7	6027036	G	A	1413	0.999293	FALSE
chr7	6027052	T	C	82	0.0579915	FALSE
chr7	6027072	G	A	1	0.000707214	FALSE
chr7	6027156	CTTT	C	48	0.0339463	FALSE
chr7	6027157	T	C	1361	0.962518	FALSE
chr7	6027158	T	C	1365	0.965347	FALSE
chr7	6027159	T	C	1	0.000707214	FALSE
chr7	6027160	T	C	24	0.0169731	FALSE
chr7	6027219	C	T	1	0.000707214	FALSE
chr7	6027227	G	C	2	0.00141443	FALSE
chr7	6027248	T	A	2	0.00141443	FALSE
chr7	6027308	C	T	254	0.179632	FALSE
chr7	6027372	C	T	6	0.00424328	FALSE
chr7	6027373	A	G	1160	0.820368	FALSE
chr7	6027421	T	C	1161	0.821075	FALSE
chr7	6027423	C	T	7	0.0049505	FALSE
chr7	6027424	GCCTGTTATC	G	1	0.000707214	FALSE
chr7	6027472	G	A	1413	0.999293	FALSE
chr7	6027474	C	A	1414	1	FALSE
chr7	6027475	T	C	1	0.000707214	FALSE
chr7	6027489	T	C	1413	0.999293	FALSE
chr7	6027506	T	C	1414	1	FALSE
chr7	6027522	CTAAAAA	C	1	0.000707214	FALSE
chr7	6027543	G	A	1	0.000707214	FALSE
chr7	6027546	T	C	1	0.000707214	FALSE
chr7	6027556	T	C	1414	1	FALSE
chr7	6027592	G	A	1004	0.710042	FALSE
chr7	6027609	G	A	1	0.000707214	FALSE
chr7	6027684	A	G	1	0.000707214	FALSE
chr7	6027694	A	AAC	2	0.00141443	FALSE
chr7	6027694	A	AC	1	0.000707214	FALSE
chr7	6027694	A	C	223	0.157709	FALSE
chr7	6027695	A	C	232	0.164074	FALSE
chr7	6027696	A	C	8	0.00565771	FALSE
chr7	6027697	A	C	1	0.000707214	FALSE
chr7	6027700	AAAAAAAAAAC	A	1	0.000707214	FALSE
chr7	6027706	A	C	698	0.493635	FALSE
chr7	6027707	A	C	254	0.179632	FALSE
chr7	6027710	C	A	30	0.0212164	FALSE
chr7	6027711	CA	C	1414	1	FALSE
chr7	6027724	A	G	1414	1	FALSE
chr7	6027748	T	TG	1384	0.978784	FALSE
chr7	6027748	T	TN	30	0.0212164	FALSE
chr7	6027774	C	T	1	0.000707214	FALSE
chr7	6027795	A	C	1414	1	FALSE
chr7	6027803	C	T	1414	1	FALSE
chr7	6027807	A	G	22	0.0155587	FALSE
chr7	6027830	G	C	3	0.00212164	FALSE
chr7	6027910	C	T	1	0.000707214	FALSE
chr7	6027928	T	C	1414	1	FALSE
chr7	6027945	C	A	1413	0.999293	FALSE
chr7	6027947	C	T	1413	0.999293	FALSE
chr7	6027959	TAGCC	T	10	0.00707214	FALSE
chr7	6027962	C	A	2	0.00141443	FALSE
chr7	6027963	C	T	1394	0.985856	FALSE
chr7	6028003	G	C	1411	0.997878	FALSE
chr7	6028013	A	G	1414	1	FALSE
chr7	6028029	CAA	C	1414	1	FALSE
chr7	6028032	A	G	703	0.497171	FALSE
chr7	6028034	A	G	707	0.5	FALSE
chr7	6028041	T	C	1413	0.999293	FALSE
chr7	6028071	C	T	1	0.000707214	FALSE
chr7	6028086	G	A	2	0.00141443	FALSE
chr7	6028127	A	AG	1412	0.998586	FALSE
chr7	6028127	A	AN	2	0.00141443	FALSE
chr7	6028137	C	T	1414	1	FALSE
chr7	6028172	C	T	1411	0.997878	FALSE
chr7	6028193	C	A	9	0.00636492	FALSE
chr7	6028193	C	CA	3	0.00212164	FALSE
chr7	6028193	C	CAA	123	0.0869873	FALSE
chr7	6028193	C	CAAA	206	0.145686	FALSE
chr7	6028193	C	CAAAA	301	0.212871	FALSE
chr7	6028193	C	CAAAAA	284	0.200849	FALSE
chr7	6028193	C	CAAAAAA	365	0.258133	FALSE
chr7	6028193	C	CAAAAAAA	20	0.0141443	FALSE
chr7	6028193	C	CAAAAAAAA	25	0.0176803	FALSE
chr7	6028193	C	CAAAAAAAAA	1	0.000707214	FALSE
chr7	6028202	G	A	1404	0.992928	FALSE
chr7	6028212	C	T	1412	0.998586	FALSE
chr7	6028215	A	ATC	1407	0.99505	FALSE
chr7	6028224	C	A	251	0.177511	FALSE
chr7	6028227	CA	C	1413	0.999293	FALSE
chr7	6028257	A	G	1414	1	FALSE
chr7	6028277	C	G	1414	1	FALSE
chr7	6028308	G	T	1414	1	FALSE
chr7	6028326	T	C	1414	1	FALSE
chr7	6028341	C	T	106	0.0749646	FALSE
chr7	6028346	G	A	1413	0.999293	FALSE
chr7	6028349	T	A	1414	1	FALSE
chr7	6028364	A	G	1413	0.999293	FALSE
chr7	6028364	A	T	1	0.000707214	FALSE
chr7	6028375	G	A	1413	0.999293	FALSE
chr7	6028386	A	C	7	0.0049505	FALSE
chr7	6028410	C	G	1413	0.999293	FALSE
chr7	6028468	C	T	1413	0.999293	FALSE
chr7	6028475	GGTTT	G	1411	0.997878	FALSE
chr7	6028481	T	G	707	0.5	FALSE
chr7	6028491	T	G	707	0.5	FALSE
chr7	6028495	C	G	33	0.023338	FALSE
chr7	6028499	T	G	1002	0.708628	FALSE
chr7	6028503	T	C	1410	0.997171	FALSE
chr7	6028505	G	C	4	0.00282885	FALSE
chr7	6028510	G	A	1410	0.997171	FALSE
chr7	6028518	G	C	1410	0.997171	FALSE
chr7	6028521	T	C	1408	0.995757	FALSE
chr7	6028528	C	A	1	0.000707214	FALSE
chr7	6028530	A	G	1392	0.984441	FALSE
chr7	6028550	A	G	1304	0.922207	FALSE
chr7	6028565	C	T	1118	0.790665	FALSE
chr7	6028570	C	T	1054	0.745403	FALSE
chr7	6028572	C	T	2	0.00141443	FALSE
chr7	6028573	T	G	1052	0.743989	FALSE
chr7	6028577	C	G	2	0.00141443	FALSE
chr7	6028579	C	T	1	0.000707214	FALSE
chr7	6028588	G	A	709	0.501414	FALSE
chr7	6028593	T	C	1	0.000707214	FALSE
chr7	6028596	C	A	3	0.00212164	FALSE
chr7	6028599	G	A	1	0.000707214	FALSE
chr7	6028600	A	C	34	0.0240453	FALSE
chr7	6028600	A	G	2	0.00141443	FALSE
chr7	6028601	G	C	17	0.0120226	FALSE
chr7	6028608	T	C	1	0.000707214	FALSE
chr7	6028608	T	G	1	0.000707214	FALSE
chr7	6028611	T	C	1	0.000707214	FALSE
chr7	6028623	A	G	1	0.000707214	FALSE
chr7	6028624	C	T	14	0.00990099	FALSE
chr7	6028625	T	G	2	0.00141443	FALSE
chr7	6028627	C	T	1	0.000707214	FALSE
chr7	6028628	A	G	3	0.00212164	FALSE
chr7	6028631	C	T	2	0.00141443	FALSE
chr7	6028633	C	T	1	0.000707214	FALSE
chr7	6028634	C	T	1	0.000707214	FALSE
chr7	6028636	G	A	31	0.0219236	FALSE
chr7	6028639	A	G	3	0.00212164	FALSE
chr7	6028641	C	G	1	0.000707214	FALSE
chr7	6028643	C	T	1	0.000707214	FALSE
chr7	6028644	G	A	9	0.00636492	FALSE
chr7	6028647	C	T	618	0.437058	FALSE
chr7	6028648	G	A	1	0.000707214	FALSE
chr7	6028653	AT	A	1	0.000707214	FALSE
chr7	6028655	T	G	1	0.000707214	FALSE
chr7	6028656	T	C	1	0.000707214	FALSE
chr7	6028667	T	C	1	0.000707214	FALSE
chr7	6028673	A	G	2	0.00141443	FALSE
chr7	6028676	C	T	1	0.000707214	FALSE
chr7	6028677	A	G	2	0.00141443	FALSE
chr7	6028679	A	G	6	0.00424328	FALSE
chr7	6028681	T	A	1	0.000707214	FALSE
chr7	6028682	T	C	1	0.000707214	FALSE
chr7	6028683	T	C	2	0.00141443	FALSE
chr7	6028685	A	G	2	0.00141443	FALSE
chr7	6028687	C	A	1	0.000707214	FALSE
chr7	6028687	C	T	312	0.220651	FALSE
chr7	6028688	G	A	1	0.000707214	FALSE
chr7	6028689	T	C	2	0.00141443	FALSE
chr7	6028691	T	C	1	0.000707214	FALSE
chr7	6028693	A	G	2	0.00141443	FALSE
chr7	6028695	A	G	2	0.00141443	FALSE
chr7	6028696	T	C	140	0.0990099	FALSE
chr7	6028699	T	C	2	0.00141443	FALSE
chr7	6028699	T	G	2	0.00141443	FALSE
chr7	6028701	T	G	1	0.000707214	FALSE
chr7	6028704	A	G	1	0.000707214	FALSE
chr7	6028705	T	C	2	0.00141443	FALSE
chr7	6028707	T	C	2	0.00141443	FALSE
chr7	6028709	C	T	1	0.000707214	FALSE
chr7	6028710	T	C	4	0.00282885	FALSE
chr7	6028711	G	A	1	0.000707214	FALSE
chr7	6028712	A	G	1	0.000707214	FALSE
chr7	6028718	T	C	2	0.00141443	FALSE
chr7	6028719	G	A	3	0.00212164	FALSE
chr7	6028721	G	T	1	0.000707214	FALSE
chr7	6028722	C	A	1	0.000707214	FALSE
chr7	6028723	C	T	2	0.00141443	FALSE
chr7	6028724	G	A	1	0.000707214	FALSE
chr7	6028727	C	A	1	0.000707214	FALSE
chr7	6028731	T	C	2	0.00141443	FALSE
chr7	6028732	T	C	1	0.000707214	FALSE
chr7	6028733	G	A	1	0.000707214	FALSE
chr7	6028733	G	T	1	0.000707214	FALSE
chr7	6028735	C	T	1	0.000707214	FALSE
chr7	6028739	C	T	2	0.00141443	FALSE
chr7	6028741	A	G	3	0.00212164	FALSE
chr7	6028742	A	C	1	0.000707214	FALSE
chr7	6028746	A	G	7	0.0049505	FALSE
chr7	6028751	G	A	2	0.00141443	FALSE
chr7	6028751	G	T	1	0.000707214	FALSE
chr7	6028753	T	G	1	0.000707214	FALSE
chr7	6028754	T	C	1	0.000707214	FALSE
chr7	6028755	A	G	1	0.000707214	FALSE
chr7	6028755	A	T	1	0.000707214	FALSE
chr7	6028758	A	G	4	0.00282885	FALSE
chr7	6028761	A	G	47	0.033239	FALSE
chr7	6028762	T	C	3	0.00212164	FALSE
chr7	6028766	C	A	1	0.000707214	FALSE
chr7	6028768	G	A	787	0.556577	FALSE
chr7	6028770	T	C	4	0.00282885	FALSE
chr7	6028771	G	A	1	0.000707214	FALSE
chr7	6028781	T	C	1	0.000707214	FALSE
chr7	6028784	A	G	1	0.000707214	FALSE
chr7	6028785	T	C	3	0.00212164	FALSE
chr7	6028786	T	A	1	0.000707214	FALSE
chr7	6028786	T	C	2	0.00141443	FALSE
chr7	6028791	T	C	1	0.000707214	FALSE
chr7	6028795	A	C	1	0.000707214	FALSE
chr7	6028795	A	G	3	0.00212164	FALSE
chr7	6028797	A	G	2	0.00141443	FALSE
chr7	6028806	A	G	1	0.000707214	FALSE
chr7	6028807	A	G	1	0.000707214	FALSE
chr7	6028809	C	T	1	0.000707214	FALSE
chr7	6028811	C	T	1	0.000707214	FALSE
chr7	6028812	A	G	3	0.00212164	FALSE
chr7	6028814	C	T	1	0.000707214	FALSE
chr7	6028815	A	G	1	0.000707214	FALSE
chr7	6028816	T	C	1	0.000707214	FALSE
chr7	6028817	T	C	1	0.000707214	FALSE
chr7	6028818	T	C	2	0.00141443	FALSE
chr7	6028819	T	C	1	0.000707214	FALSE
chr7	6028825	G	T	1	0.000707214	FALSE
chr7	6028828	A	G	1	0.000707214	FALSE
chr7	6028830	G	A	1	0.000707214	FALSE
chr7	6028835	G	T	1	0.000707214	FALSE
chr7	6028836	A	G	6	0.00424328	FALSE
chr7	6028838	G	C	1	0.000707214	FALSE
chr7	6028839	A	G	1	0.000707214	FALSE
chr7	6028841	T	C	2	0.00141443	FALSE
chr7	6028843	C	T	1	0.000707214	FALSE
chr7	6028845	T	C	1	0.000707214	FALSE
chr7	6028846	G	A	1	0.000707214	FALSE
chr7	6028847	A	G	1	0.000707214	FALSE
chr7	6028847	A	T	2	0.00141443	FALSE
chr7	6028850	T	C	5	0.00353607	FALSE
chr7	6028853	A	G	5	0.00353607	FALSE
chr7	6028855	A	G	1	0.000707214	FALSE
chr7	6028859	T	C	1	0.000707214	FALSE
chr7	6028861	A	G	3	0.00212164	FALSE
chr7	6028863	A	G	2	0.00141443	FALSE
chr7	6028863	A	T	1	0.000707214	FALSE
chr7	6028864	C	T	1	0.000707214	FALSE
chr7	6028866	A	G	1	0.000707214	FALSE
chr7	6028873	G	C	2	0.00141443	FALSE
chr7	6028874	C	T	1	0.000707214	FALSE
chr7	6028875	A	T	1	0.000707214	FALSE
chr7	6028876	T	A	1	0.000707214	FALSE
chr7	6028879	T	C	1	0.000707214	FALSE
chr7	6028882	A	G	2	0.00141443	FALSE
chr7	6028882	A	T	4	0.00282885	FALSE
chr7	6028884	A	G	1	0.000707214	FALSE
chr7	6028885	A	C	1	0.000707214	FALSE
chr7	6028885	A	G	1	0.000707214	FALSE
chr7	6028887	C	T	1	0.000707214	FALSE
chr7	6028888	C	T	2	0.00141443	FALSE
chr7	6028891	A	G	1	0.000707214	FALSE
chr7	6028892	T	C	1	0.000707214	FALSE
chr7	6028894	T	A	1	0.000707214	FALSE
chr7	6028894	T	C	1	0.000707214	FALSE
chr7	6028896	T	C	1	0.000707214	FALSE
chr7	6028898	A	C	1	0.000707214	FALSE
chr7	6028898	A	G	1	0.000707214	FALSE
chr7	6028899	T	C	1	0.000707214	FALSE
chr7	6028900	G	A	1	0.000707214	FALSE
chr7	6028901	A	G	1	0.000707214	FALSE
chr7	6028902	C	A	1	0.000707214	FALSE
chr7	6028905	T	C	67	0.0473833	FALSE
chr7	6028906	A	C	1	0.000707214	FALSE
chr7	6028906	A	G	1	0.000707214	FALSE
chr7	6028908	A	G	2	0.00141443	FALSE
chr7	6028909	A	G	1	0.000707214	FALSE
chr7	6028910	A	G	2	0.00141443	FALSE
chr7	6028911	C	A	1	0.000707214	FALSE
chr7	6028913	T	C	1	0.000707214	FALSE
chr7	6028916	G	A	1	0.000707214	FALSE
chr7	6028917	C	A	1	0.000707214	FALSE
chr7	6028919	A	C	1	0.000707214	FALSE
chr7	6028919	A	G	5	0.00353607	FALSE
chr7	6028922	T	C	20	0.0141443	FALSE
chr7	6028923	G	A	1	0.000707214	FALSE
chr7	6028928	G	T	1	0.000707214	FALSE
chr7	6028930	T	C	33	0.023338	FALSE
chr7	6028930	T	G	1	0.000707214	FALSE
chr7	6028932	G	T	1	0.000707214	FALSE
chr7	6028934	C	T	3	0.00212164	FALSE
chr7	6028936	C	T	1	0.000707214	FALSE
chr7	6028939	G	A	1	0.000707214	FALSE
chr7	6028940	T	A	2	0.00141443	FALSE
chr7	6028941	A	G	2	0.00141443	FALSE
chr7	6028942	A	G	38	0.0268741	FALSE
chr7	6028947	A	C	1	0.000707214	FALSE
chr7	6028947	A	G	2	0.00141443	FALSE
chr7	6028949	C	A	1	0.000707214	FALSE
chr7	6028951	A	G	1	0.000707214	FALSE
chr7	6028954	C	T	1	0.000707214	FALSE
chr7	6028955	A	G	7	0.0049505	FALSE
chr7	6028958	A	G	2	0.00141443	FALSE
chr7	6028959	G	T	1	0.000707214	FALSE
chr7	6028964	A	G	1	0.000707214	FALSE
chr7	6028965	G	A	1	0.000707214	FALSE
chr7	6028965	G	C	22	0.0155587	FALSE
chr7	6028966	G	A	1	0.000707214	FALSE
chr7	6028966	G	T	27	0.0190948	FALSE
chr7	6028968	A	G	2	0.00141443	FALSE
chr7	6028973	A	G	2	0.00141443	FALSE
chr7	6028974	A	C	1	0.000707214	FALSE
chr7	6028976	C	G	11	0.00777935	FALSE
chr7	6028977	T	G	17	0.0120226	FALSE
chr7	6028979	T	G	13	0.00919378	FALSE
chr7	6028980	T	C	2	0.00141443	FALSE
chr7	6028984	C	T	1	0.000707214	FALSE
chr7	6028985	G	A	1	0.000707214	FALSE
chr7	6028985	G	C	15	0.0106082	FALSE
chr7	6028986	T	C	14	0.00990099	FALSE
chr7	6028989	G	A	1	0.000707214	FALSE
chr7	6028990	A	G	2	0.00141443	FALSE
chr7	6028992	G	T	1	0.000707214	FALSE
chr7	6028994	T	C	1	0.000707214	FALSE
chr7	6028997	A	G	1	0.000707214	FALSE
chr7	6029005	A	C	1	0.000707214	FALSE
chr7	6029005	A	G	1	0.000707214	FALSE
chr7	6029007	T	A	1	0.000707214	FALSE
chr7	6029009	A	G	2	0.00141443	FALSE
chr7	6029011	C	T	1	0.000707214	FALSE
chr7	6029012	T	C	787	0.556577	FALSE
chr7	6029014	A	G	1	0.000707214	FALSE
chr7	6029016	A	G	1	0.000707214	FALSE
chr7	6029018	C	T	7	0.0049505	FALSE
chr7	6029019	G	A	2	0.00141443	FALSE
chr7	6029020	C	T	2	0.00141443	FALSE
chr7	6029021	A	G	3	0.00212164	FALSE
chr7	6029022	T	C	8	0.00565771	FALSE
chr7	6029025	T	C	13	0.00919378	FALSE
chr7	6029026	T	C	1	0.000707214	FALSE
chr7	6029029	A	G	1	0.000707214	FALSE
chr7	6029030	C	T	1	0.000707214	FALSE
chr7	6029031	T	C	1	0.000707214	FALSE
chr7	6029038	T	C	1	0.000707214	FALSE
chr7	6029040	G	A	1	0.000707214	FALSE
chr7	6029042	T	C	2	0.00141443	FALSE
chr7	6029043	G	A	1	0.000707214	FALSE
chr7	6029044	A	G	3	0.00212164	FALSE
chr7	6029046	A	G	2	0.00141443	FALSE
chr7	6029047	A	G	1	0.000707214	FALSE
chr7	6029047	AG	A	20	0.0141443	FALSE
chr7	6029049	A	G	1	0.000707214	FALSE
chr7	6029054	A	G	75	0.053041	FALSE
chr7	6029055	A	G	1	0.000707214	FALSE
chr7	6029057	T	C	1	0.000707214	FALSE
chr7	6029060	A	G	84	0.0594059	FALSE
chr7	6029066	A	G	1	0.000707214	FALSE
chr7	6029077	A	G	1	0.000707214	FALSE
chr7	6029078	T	A	3	0.00212164	FALSE
chr7	6029078	T	C	1	0.000707214	FALSE
chr7	6029079	G	A	1	0.000707214	FALSE
chr7	6029081	C	A	1	0.000707214	FALSE
chr7	6029085	G	A	1	0.000707214	FALSE
chr7	6029085	G	T	1	0.000707214	FALSE
chr7	6029087	A	G	1	0.000707214	FALSE
chr7	6029090	T	C	1	0.000707214	FALSE
chr7	6029095	A	G	1	0.000707214	FALSE
chr7	6029096	T	C	1	0.000707214	FALSE
chr7	6029105	T	C	1	0.000707214	FALSE
chr7	6029106	G	A	1	0.000707214	FALSE
chr7	6029108	A	G	2	0.00141443	FALSE
chr7	6029109	G	A	1	0.000707214	FALSE
chr7	6029110	A	G	2	0.00141443	FALSE
chr7	6029115	T	C	1	0.000707214	FALSE
chr7	6029116	T	C	2	0.00141443	FALSE
chr7	6029121	T	C	2	0.00141443	FALSE
chr7	6029123	A	G	1	0.000707214	FALSE
chr7	6029129	C	T	1	0.000707214	FALSE
chr7	6029130	T	C	1	0.000707214	FALSE
chr7	6029133	T	C	1	0.000707214	FALSE
chr7	6029134	A	G	1	0.000707214	FALSE
chr7	6029135	T	C	1	0.000707214	FALSE
chr7	6029137	A	G	1	0.000707214	FALSE
chr7	6029139	T	C	1	0.000707214	FALSE
chr7	6029140	T	C	2	0.00141443	FALSE
chr7	6029142	A	G	3	0.00212164	FALSE
chr7	6029143	T	C	1	0.000707214	FALSE
chr7	6029145	C	T	58	0.0410184	FALSE
chr7	6029148	T	C	1	0.000707214	FALSE
chr7	6029150	A	G	1	0.000707214	FALSE
chr7	6029152	A	C	1	0.000707214	FALSE
chr7	6029152	A	G	2	0.00141443	FALSE
chr7	6029153	G	A	1	0.000707214	FALSE
chr7	6029157	A	C	1	0.000707214	FALSE
chr7	6029159	A	G	3	0.00212164	FALSE
chr7	6029159	A	T	1	0.000707214	FALSE
chr7	6029160	A	G	1	0.000707214	FALSE
chr7	6029161	A	C	1	0.000707214	FALSE
chr7	6029163	A	C	1	0.000707214	FALSE
chr7	6029167	A	G	1	0.000707214	FALSE
chr7	6029168	G	A	1	0.000707214	FALSE
chr7	6029169	A	T	1	0.000707214	FALSE
chr7	6029172	T	C	2	0.00141443	FALSE
chr7	6029175	T	C	1	0.000707214	FALSE
chr7	6029175	T	G	2	0.00141443	FALSE
chr7	6029176	T	C	1	0.000707214	FALSE
chr7	6029179	A	G	4	0.00282885	FALSE
chr7	6029179	A	T	1	0.000707214	FALSE
chr7	6029180	G	A	2	0.00141443	FALSE
chr7	6029181	G	A	2	0.00141443	FALSE
chr7	6029189	T	C	1	0.000707214	FALSE
chr7	6029190	T	C	5	0.00353607	FALSE
chr7	6029193	G	C	1	0.000707214	FALSE
chr7	6029194	A	G	3	0.00212164	FALSE
chr7	6029199	G	T	1	0.000707214	FALSE
chr7	6029200	A	G	3	0.00212164	FALSE
chr7	6029201	G	A	1	0.000707214	FALSE
chr7	6029207	A	G	1	0.000707214	FALSE
chr7	6029208	A	G	1	0.000707214	FALSE
chr7	6029209	G	A	1	0.000707214	FALSE
chr7	6029211	T	C	2	0.00141443	FALSE
chr7	6029215	C	T	2	0.00141443	FALSE
chr7	6029217	G	T	1	0.000707214	FALSE
chr7	6029218	A	G	1	0.000707214	FALSE
chr7	6029220	C	G	1	0.000707214	FALSE
chr7	6029220	C	T	1	0.000707214	FALSE
chr7	6029224	G	T	1	0.000707214	FALSE
chr7	6029226	A	G	2	0.00141443	FALSE
chr7	6029228	T	C	1	0.000707214	FALSE
chr7	6029229	G	T	7	0.0049505	FALSE
chr7	6029230	T	C	2	0.00141443	FALSE
chr7	6029232	A	G	1	0.000707214	FALSE
chr7	6029233	T	G	10	0.00707214	FALSE
chr7	6029235	C	A	1	0.000707214	FALSE
chr7	6029236	T	C	1	0.000707214	FALSE
chr7	6029239	A	C	1	0.000707214	FALSE
chr7	6029239	A	G	2	0.00141443	FALSE
chr7	6029239	A	T	1	0.000707214	FALSE
chr7	6029241	T	C	1	0.000707214	FALSE
chr7	6029241	T	G	1	0.000707214	FALSE
chr7	6029242	G	A	1	0.000707214	FALSE
chr7	6029244	G	A	1	0.000707214	FALSE
chr7	6029248	C	T	3	0.00212164	FALSE
chr7	6029249	A	G	2	0.00141443	FALSE
chr7	6029249	A	T	1	0.000707214	FALSE
chr7	6029250	A	G	1	0.000707214	FALSE
chr7	6029257	C	A	1	0.000707214	FALSE
chr7	6029258	A	T	1	0.000707214	FALSE
chr7	6029259	C	T	1	0.000707214	FALSE
chr7	6029260	T	C	1	0.000707214	FALSE
chr7	6029261	G	A	1	0.000707214	FALSE
chr7	6029263	A	G	1	0.000707214	FALSE
chr7	6029264	G	C	5	0.00353607	FALSE
chr7	6029265	T	C	3	0.00212164	FALSE
chr7	6029272	T	C	1	0.000707214	FALSE
chr7	6029276	T	C	2	0.00141443	FALSE
chr7	6029278	A	G	2	0.00141443	FALSE
chr7	6029282	A	C	1	0.000707214	FALSE
chr7	6029284	C	T	1	0.000707214	FALSE
chr7	6029285	A	G	1	0.000707214	FALSE
chr7	6029288	T	A	16	0.0113154	FALSE
chr7	6029288	T	C	1	0.000707214	FALSE
chr7	6029292	T	C	2	0.00141443	FALSE
chr7	6029292	T	G	1	0.000707214	FALSE
chr7	6029294	T	C	4	0.00282885	FALSE
chr7	6029296	T	C	1	0.000707214	FALSE
chr7	6029297	C	T	10	0.00707214	FALSE
chr7	6029300	A	G	2	0.00141443	FALSE
chr7	6029303	A	G	2	0.00141443	FALSE
chr7	6029305	A	G	1	0.000707214	FALSE
chr7	6029307	T	C	1	0.000707214	FALSE
chr7	6029308	T	C	2	0.00141443	FALSE
chr7	6029312	A	G	2	0.00141443	FALSE
chr7	6029314	T	A	1	0.000707214	FALSE
chr7	6029316	A	G	2	0.00141443	FALSE
chr7	6029316	A	T	1	0.000707214	FALSE
chr7	6029318	A	G	2	0.00141443	FALSE
chr7	6029318	A	T	1	0.000707214	FALSE
chr7	6029319	A	C	1	0.000707214	FALSE
chr7	6029323	A	T	2	0.00141443	FALSE
chr7	6029324	A	G	1	0.000707214	FALSE
chr7	6029328	A	G	1	0.000707214	FALSE
chr7	6029331	A	G	2	0.00141443	FALSE
chr7	6029333	A	G	2	0.00141443	FALSE
chr7	6029334	C	T	1	0.000707214	FALSE
chr7	6029335	T	A	1	0.000707214	FALSE
chr7	6029335	T	C	2	0.00141443	FALSE
chr7	6029336	T	C	2	0.00141443	FALSE
chr7	6029337	T	C	1	0.000707214	FALSE
chr7	6029338	G	A	1	0.000707214	FALSE
chr7	6029339	T	C	1	0.000707214	FALSE
chr7	6029340	T	C	2	0.00141443	FALSE
chr7	6029341	T	C	1	0.000707214	FALSE
chr7	6029342	T	G	1	0.000707214	FALSE
chr7	6029345	T	C	2	0.00141443	FALSE
chr7	6029346	G	A	1	0.000707214	FALSE
chr7	6029348	CA	C	5	0.00353607	FALSE
chr7	6029349	A	G	2	0.00141443	FALSE
chr7	6029351	A	G	1	0.000707214	FALSE
chr7	6029353	A	G	1	0.000707214	FALSE
chr7	6029354	A	G	3	0.00212164	FALSE
chr7	6029355	A	G	3	0.00212164	FALSE
chr7	6029358	T	C	1	0.000707214	FALSE
chr7	6029361	A	G	1	0.000707214	FALSE
chr7	6029363	T	G	1	0.000707214	FALSE
chr7	6029364	T	C	2	0.00141443	FALSE
chr7	6029366	G	T	1	0.000707214	FALSE
chr7	6029367	A	G	2	0.00141443	FALSE
chr7	6029368	A	G	1	0.000707214	FALSE
chr7	6029369	A	G	2	0.00141443	FALSE
chr7	6029370	A	G	1	0.000707214	FALSE
chr7	6029371	A	G	1	0.000707214	FALSE
chr7	6029372	A	G	2	0.00141443	FALSE
chr7	6029375	A	G	1	0.000707214	FALSE
chr7	6029378	A	T	1	0.000707214	FALSE
chr7	6029380	A	C	1	0.000707214	FALSE
chr7	6029380	A	G	1	0.000707214	FALSE
chr7	6029382	A	G	2	0.00141443	FALSE
chr7	6029384	A	G	2	0.00141443	FALSE
chr7	6029385	T	C	1	0.000707214	FALSE
chr7	6029386	T	C	2	0.00141443	FALSE
chr7	6029388	G	A	1	0.000707214	FALSE
chr7	6029390	T	C	1	0.000707214	FALSE
chr7	6029393	A	G	1	0.000707214	FALSE
chr7	6029394	A	G	2	0.00141443	FALSE
chr7	6029397	T	C	4	0.00282885	FALSE
chr7	6029398	T	C	1	0.000707214	FALSE
chr7	6029398	T	G	1	0.000707214	FALSE
chr7	6029402	A	G	2	0.00141443	FALSE
chr7	6029409	T	A	1	0.000707214	FALSE
chr7	6029410	T	C	1	0.000707214	FALSE
chr7	6029411	G	A	1	0.000707214	FALSE
chr7	6029412	T	C	2	0.00141443	FALSE
chr7	6029414	C	T	1	0.000707214	FALSE
chr7	6029415	A	G	1	0.000707214	FALSE
chr7	6029417	T	C	1	0.000707214	FALSE
chr7	6029418	G	A	1	0.000707214	FALSE
chr7	6029418	G	T	1	0.000707214	FALSE
chr7	6029419	T	G	1	0.000707214	FALSE
chr7	6029421	T	C	2	0.00141443	FALSE
chr7	6029422	T	C	1	0.000707214	FALSE
chr7	6029423	T	C	3	0.00212164	FALSE
chr7	6029425	T	C	3	0.00212164	FALSE
chr7	6029427	T	A	1	0.000707214	FALSE
chr7	6029427	T	C	1	0.000707214	FALSE
chr7	6029428	T	C	1	0.000707214	FALSE
chr7	6029435	A	T	1	0.000707214	FALSE
chr7	6029436	A	G	2	0.00141443	FALSE
chr7	6029438	A	G	1	0.000707214	FALSE
chr7	6029439	T	C	2	0.00141443	FALSE
chr7	6029441	C	T	1	0.000707214	FALSE
chr7	6029442	A	C	1	0.000707214	FALSE
chr7	6029444	C	T	1	0.000707214	FALSE
chr7	6029445	A	G	1	0.000707214	FALSE
chr7	6029447	T	C	3	0.00212164	FALSE
chr7	6029450	C	T	1	0.000707214	FALSE
chr7	6029452	G	A	2	0.00141443	FALSE
chr7	6029454	T	C	1	0.000707214	FALSE
chr7	6029455	G	A	1	0.000707214	FALSE
chr7	6029456	A	G	2	0.00141443	FALSE
chr7	6029458	T	A	1	0.000707214	FALSE
chr7	6029458	T	C	1	0.000707214	FALSE
chr7	6029459	G	A	1	0.000707214	FALSE
chr7	6029459	G	T	2	0.00141443	FALSE
chr7	6029460	A	C	1	0.000707214	FALSE
chr7	6029460	A	G	1	0.000707214	FALSE
chr7	6029462	A	G	1	0.000707214	FALSE
chr7	6029463	T	A	1	0.000707214	FALSE
chr7	6029463	T	C	2	0.00141443	FALSE
chr7	6029466	A	G	1	0.000707214	FALSE
chr7	6029469	T	C	1	0.000707214	FALSE
chr7	6029470	T	C	1	0.000707214	FALSE
chr7	6029470	T	G	1	0.000707214	FALSE
chr7	6029472	T	C	1	0.000707214	FALSE
chr7	6029473	T	C	1	0.000707214	FALSE
chr7	6029477	A	G	1	0.000707214	FALSE
chr7	6029480	A	G	2	0.00141443	FALSE
chr7	6029482	T	C	2	0.00141443	FALSE
chr7	6029484	T	A	1	0.000707214	FALSE
chr7	6029486	A	G	2	0.00141443	FALSE
chr7	6029487	A	G	1	0.000707214	FALSE
chr7	6029488	A	G	1	0.000707214	FALSE
chr7	6029491	T	C	1	0.000707214	FALSE
chr7	6029492	T	C	1	0.000707214	FALSE
chr7	6029495	T	A	1	0.000707214	FALSE
chr7	6029495	T	C	1	0.000707214	FALSE
chr7	6029496	A	G	2	0.00141443	FALSE
chr7	6029497	T	C	2	0.00141443	FALSE
chr7	6029499	A	G	2	0.00141443	FALSE
chr7	6029501	A	G	2	0.00141443	FALSE
chr7	6029501	A	T	1	0.000707214	FALSE
chr7	6029505	G	A	2	0.00141443	FALSE
chr7	6029507	C	T	1	0.000707214	FALSE
chr7	6029508	T	C	2	0.00141443	FALSE
chr7	6029509	T	A	1	0.000707214	FALSE
chr7	6029509	T	C	1	0.000707214	FALSE
chr7	6029510	T	C	1	0.000707214	FALSE
chr7	6029511	A	G	1	0.000707214	FALSE
chr7	6029512	A	G	1	0.000707214	FALSE
chr7	6029513	A	G	2	0.00141443	FALSE
chr7	6029514	A	G	3	0.00212164	FALSE
chr7	6029516	T	C	4	0.00282885	FALSE
chr7	6029517	G	A	1	0.000707214	FALSE
chr7	6029518	C	T	2	0.00141443	FALSE
chr7	6029520	A	G	2	0.00141443	FALSE
chr7	6029521	A	G	1	0.000707214	FALSE
chr7	6029524	A	G	1	0.000707214	FALSE
chr7	6029525	A	C	1	0.000707214	FALSE
chr7	6029525	A	G	2	0.00141443	FALSE
chr7	6029526	A	C	1	0.000707214	FALSE
chr7	6029526	A	G	1	0.000707214	FALSE
chr7	6029529	T	C	1	0.000707214	FALSE
chr7	6029530	T	A	1	0.000707214	FALSE
chr7	6029530	T	C	2	0.00141443	FALSE
chr7	6029531	T	A	1	0.000707214	FALSE
chr7	6029531	T	C	3	0.00212164	FALSE
chr7	6029532	T	C	2	0.00141443	FALSE
chr7	6029532	T	G	1	0.000707214	FALSE
chr7	6029534	C	A	3	0.00212164	FALSE
chr7	6029535	T	A	1	0.000707214	FALSE
chr7	6029535	T	C	5	0.00353607	FALSE
chr7	6029537	T	G	1	0.000707214	FALSE
chr7	6029538	T	C	2	0.00141443	FALSE
chr7	6029540	T	C	1	0.000707214	FALSE
chr7	6029541	A	G	1	0.000707214	FALSE
chr7	6029542	G	A	1	0.000707214	FALSE
chr7	6029544	A	G	3	0.00212164	FALSE
chr7	6029545	A	G	1	0.000707214	FALSE
chr7	6029546	A	G	2	0.00141443	FALSE
chr7	6029546	A	T	2	0.00141443	FALSE
chr7	6029547	A	G	2	0.00141443	FALSE
chr7	6029548	T	C	1	0.000707214	FALSE
chr7	6029550	T	C	1	0.000707214	FALSE
chr7	6029552	C	A	3	0.00212164	FALSE
chr7	6029552	C	T	1	0.000707214	FALSE
chr7	6029554	T	C	3	0.00212164	FALSE
chr7	6029558	A	C	1	0.000707214	FALSE
chr7	6029558	A	G	2	0.00141443	FALSE
chr7	6029559	T	C	1	0.000707214	FALSE
chr7	6029560	C	A	2	0.00141443	FALSE
chr7	6029561	T	C	1	0.000707214	FALSE
chr7	6029562	G	T	1	0.000707214	FALSE
chr7	6029567	A	T	2	0.00141443	FALSE
chr7	6029570	A	C	1	0.000707214	FALSE
chr7	6029573	G	A	1	0.000707214	FALSE
chr7	6029577	T	C	3	0.00212164	FALSE
chr7	6029577	T	G	5	0.00353607	FALSE
chr7	6029579	A	T	1	0.000707214	FALSE
chr7	6029580	A	C	2	0.00141443	FALSE
chr7	6029584	A	G	1	0.000707214	FALSE
chr7	6029585	T	C	3	0.00212164	FALSE
chr7	6029585	T	G	3	0.00212164	FALSE
chr7	6029586	T	C	6	0.00424328	FALSE
chr7	6029589	A	G	6	0.00424328	FALSE
chr7	6029590	A	G	2	0.00141443	FALSE
chr7	6029592	G	A	1	0.000707214	FALSE
chr7	6029592	G	C	2	0.00141443	FALSE
chr7	6029593	C	T	2	0.00141443	FALSE
chr7	6029594	A	G	1	0.000707214	FALSE
chr7	6029595	A	G	2	0.00141443	FALSE
chr7	6029596	A	C	1	0.000707214	FALSE
chr7	6029596	A	G	1	0.000707214	FALSE
chr7	6029597	A	G	3	0.00212164	FALSE
chr7	6029599	A	G	4	0.00282885	FALSE
chr7	6029601	A	G	5	0.00353607	FALSE
chr7	6029602	A	C	2	0.00141443	FALSE
chr7	6029602	A	G	2	0.00141443	FALSE
chr7	6029603	A	G	2	0.00141443	FALSE
chr7	6029603	A	T	1	0.000707214	FALSE
chr7	6029604	A	C	1	0.000707214	FALSE
chr7	6029604	A	G	4	0.00282885	FALSE
chr7	6029606	A	G	2	0.00141443	FALSE
chr7	6029607	T	C	2	0.00141443	FALSE
chr7	6029607	T	G	1	0.000707214	FALSE
chr7	6029608	A	C	2	0.00141443	FALSE
chr7	6029608	A	G	2	0.00141443	FALSE
chr7	6029609	T	C	5	0.00353607	FALSE
chr7	6029610	T	C	2	0.00141443	FALSE
chr7	6029611	T	C	1	0.000707214	FALSE
chr7	6029613	T	C	1	0.000707214	FALSE
chr7	6029615	A	G	3	0.00212164	FALSE
chr7	6029616	T	C	6	0.00424328	FALSE
chr7	6029616	T	G	2	0.00141443	FALSE
chr7	6029617	G	T	2	0.00141443	FALSE
chr7	6029618	T	C	4	0.00282885	FALSE
chr7	6029619	T	A	2	0.00141443	FALSE
chr7	6029619	T	C	3	0.00212164	FALSE
chr7	6029620	T	A	3	0.00212164	FALSE
chr7	6029621	A	G	1	0.000707214	FALSE
chr7	6029621	A	T	4	0.00282885	FALSE
chr7	6029622	A	G	1	0.000707214	FALSE
chr7	6029622	A	T	3	0.00212164	FALSE
chr7	6029623	A	G	3	0.00212164	FALSE
chr7	6029624	T	C	7	0.0049505	FALSE
chr7	6029625	T	C	1	0.000707214	FALSE
chr7	6029626	C	T	1	0.000707214	FALSE
chr7	6029627	A	G	3	0.00212164	FALSE
chr7	6029628	C	A	2	0.00141443	FALSE
chr7	6029628	C	T	1	0.000707214	FALSE
chr7	6029630	T	C	3	0.00212164	FALSE
chr7	6029631	T	C	2	0.00141443	FALSE
chr7	6029632	T	C	1	0.000707214	FALSE
chr7	6029633	A	G	1	0.000707214	FALSE
chr7	6029633	A	T	1	0.000707214	FALSE
chr7	6029634	T	C	2	0.00141443	FALSE
chr7	6029635	T	C	2	0.00141443	FALSE
chr7	6029635	T	G	1	0.000707214	FALSE
chr7	6029636	T	C	4	0.00282885	FALSE
chr7	6029638	A	G	2	0.00141443	FALSE
chr7	6029640	T	C	1	0.000707214	FALSE
chr7	6029641	T	C	2	0.00141443	FALSE
chr7	6029642	A	G	1	0.000707214	FALSE
chr7	6029643	T	C	1	0.000707214	FALSE
chr7	6029643	T	G	2	0.00141443	FALSE
chr7	6029644	T	C	1	0.000707214	FALSE
chr7	6029645	A	C	1	0.000707214	FALSE
chr7	6029646	A	C	1	0.000707214	FALSE
chr7	6029646	A	G	2	0.00141443	FALSE
chr7	6029647	T	G	2	0.00141443	FALSE
chr7	6029648	T	G	2	0.00141443	FALSE
chr7	6029649	A	G	5	0.00353607	FALSE
chr7	6029650	T	C	2	0.00141443	FALSE
chr7	6029650	T	G	3	0.00212164	FALSE
chr7	6029651	T	C	3	0.00212164	FALSE
chr7	6029651	T	G	2	0.00141443	FALSE
chr7	6029652	A	G	1	0.000707214	FALSE
chr7	6029652	A	T	2	0.00141443	FALSE
chr7	6029653	T	C	1	0.000707214	FALSE
chr7	6029654	T	C	2	0.00141443	FALSE
chr7	6029654	T	G	2	0.00141443	FALSE
chr7	6029655	T	C	4	0.00282885	FALSE
chr7	6029655	T	G	1	0.000707214	FALSE
chr7	6029656	T	C	2	0.00141443	FALSE
chr7	6029657	C	A	2	0.00141443	FALSE
chr7	6029657	C	G	12	0.00848656	FALSE
chr7	6029657	C	T	1	0.000707214	FALSE
chr7	6029658	A	G	2	0.00141443	FALSE
chr7	6029660	A	C	2	0.00141443	FALSE
chr7	6029660	A	G	4	0.00282885	FALSE
chr7	6029662	A	C	1	0.000707214	FALSE
chr7	6029662	A	G	2	0.00141443	FALSE
chr7	6029662	A	T	1	0.000707214	FALSE
chr7	6029663	G	A	1	0.000707214	FALSE
chr7	6029664	C	A	4	0.00282885	FALSE
chr7	6029664	C	G	1	0.000707214	FALSE
chr7	6029664	C	T	2	0.00141443	FALSE
chr7	6029666	T	C	9	0.00636492	FALSE
chr7	6029668	T	C	4	0.00282885	FALSE
chr7	6029669	C	T	1	0.000707214	FALSE
chr7	6029670	A	G	7	0.0049505	FALSE
chr7	6029670	A	T	2	0.00141443	FALSE
chr7	6029672	T	C	7	0.0049505	FALSE
chr7	6029674	T	A	1	0.000707214	FALSE
chr7	6029674	T	C	1	0.000707214	FALSE
chr7	6029675	G	A	1	0.000707214	FALSE
chr7	6029675	G	T	2	0.00141443	FALSE
chr7	6029676	T	C	1	0.000707214	FALSE
chr7	6029676	T	G	1	0.000707214	FALSE
chr7	6029678	G	A	12	0.00848656	FALSE
chr7	6029678	G	T	4	0.00282885	FALSE
chr7	6029679	C	T	1	0.000707214	FALSE
chr7	6029680	C	A	1	0.000707214	FALSE
chr7	6029681	T	C	34	0.0240453	FALSE
chr7	6029682	A	C	4	0.00282885	FALSE
chr7	6029682	A	G	2	0.00141443	FALSE
chr7	6029683	G	A	2	0.00141443	FALSE
chr7	6029685	C	A	2	0.00141443	FALSE
chr7	6029685	C	T	1	0.000707214	FALSE
chr7	6029686	T	C	4	0.00282885	FALSE
chr7	6029687	G	T	2	0.00141443	FALSE
chr7	6029689	A	G	2	0.00141443	FALSE
chr7	6029689	A	T	2	0.00141443	FALSE
chr7	6029690	G	A	4	0.00282885	FALSE
chr7	6029690	G	C	1	0.000707214	FALSE
chr7	6029690	G	GT	22	0.0155587	FALSE
chr7	6029690	G	T	2	0.00141443	FALSE
chr7	6029691	T	A	1	0.000707214	FALSE
chr7	6029691	T	C	1	0.000707214	FALSE
chr7	6029693	C	T	5	0.00353607	FALSE
chr7	6029694	A	G	11	0.00777935	FALSE
chr7	6029695	G	A	6	0.00424328	FALSE
chr7	6029695	G	C	1	0.000707214	FALSE
chr7	6029696	T	C	1	0.000707214	FALSE
chr7	6029697	G	A	2	0.00141443	FALSE
chr7	6029697	G	T	1	0.000707214	FALSE
chr7	6029698	G	A	1	0.000707214	FALSE
chr7	6029699	C	A	2	0.00141443	FALSE
chr7	6029699	C	T	44	0.0311174	FALSE
chr7	6029700	G	A	4	0.00282885	FALSE
chr7	6029700	G	T	1	0.000707214	FALSE
chr7	6029701	C	T	54	0.0381895	FALSE
chr7	6029702	G	A	36	0.0254597	FALSE
chr7	6029702	G	T	2	0.00141443	FALSE
chr7	6029703	A	G	6	0.00424328	FALSE
chr7	6029704	T	C	2	0.00141443	FALSE
chr7	6029704	T	G	1	0.000707214	FALSE
chr7	6029705	C	A	41	0.0289958	FALSE
chr7	6029706	T	C	2	0.00141443	FALSE
chr7	6029707	C	T	4	0.00282885	FALSE
chr7	6029708	A	G	16	0.0113154	FALSE
chr7	6029709	G	A	2	0.00141443	FALSE
chr7	6029711	T	C	2	0.00141443	FALSE
chr7	6029712	C	T	2	0.00141443	FALSE
chr7	6029713	A	G	1	0.000707214	FALSE
chr7	6029715	T	C	2	0.00141443	FALSE
chr7	6029715	T	G	2	0.00141443	FALSE
chr7	6029716	G	A	1	0.000707214	FALSE
chr7	6029717	C	T	28	0.019802	FALSE
chr7	6029718	A	C	1	0.000707214	FALSE
chr7	6029718	A	G	3	0.00212164	FALSE
chr7	6029719	A	G	7	0.0049505	FALSE
chr7	6029720	C	G	1	0.000707214	FALSE
chr7	6029722	T	C	3	0.00212164	FALSE
chr7	6029723	C	A	2	0.00141443	FALSE
chr7	6029724	C	A	2	0.00141443	FALSE
chr7	6029724	C	T	8	0.00565771	FALSE
chr7	6029725	G	A	5	0.00353607	FALSE
chr7	6029726	C	A	17	0.0120226	FALSE
chr7	6029726	C	T	1	0.000707214	FALSE
chr7	6029727	C	T	17	0.0120226	FALSE
chr7	6029728	T	C	6	0.00424328	FALSE
chr7	6029730	C	T	1	0.000707214	FALSE
chr7	6029731	T	C	9	0.00636492	FALSE
chr7	6029732	G	A	2	0.00141443	FALSE
chr7	6029732	G	T	1	0.000707214	FALSE
chr7	6029733	G	A	25	0.0176803	FALSE
chr7	6029735	T	C	2	0.00141443	FALSE
chr7	6029735	T	G	1	0.000707214	FALSE
chr7	6029738	A	C	2	0.00141443	FALSE
chr7	6029738	A	G	2	0.00141443	FALSE
chr7	6029738	A	T	2	0.00141443	FALSE
chr7	6029739	A	G	2	0.00141443	FALSE
chr7	6029741	T	A	3	0.00212164	FALSE
chr7	6029741	T	C	34	0.0240453	FALSE
chr7	6029742	G	A	1	0.000707214	FALSE
chr7	6029742	G	T	1	0.000707214	FALSE
chr7	6029743	A	G	2	0.00141443	FALSE
chr7	6029744	T	C	4	0.00282885	FALSE
chr7	6029745	T	C	2	0.00141443	FALSE
chr7	6029747	T	C	3	0.00212164	FALSE
chr7	6029748	C	G	1	0.000707214	FALSE
chr7	6029748	C	T	391	0.276521	FALSE
chr7	6029749	C	T	1	0.000707214	FALSE
chr7	6029750	C	T	1	0.000707214	FALSE
chr7	6029751	T	C	6	0.00424328	FALSE
chr7	6029751	T	G	2	0.00141443	FALSE
chr7	6029752	G	A	1	0.000707214	FALSE
chr7	6029753	C	A	2	0.00141443	FALSE
chr7	6029753	C	T	1	0.000707214	FALSE
chr7	6029754	C	T	1	0.000707214	FALSE
chr7	6029755	T	A	2	0.00141443	FALSE
chr7	6029755	T	C	3	0.00212164	FALSE
chr7	6029755	T	G	2	0.00141443	FALSE
chr7	6029757	A	C	2	0.00141443	FALSE
chr7	6029757	A	T	1	0.000707214	FALSE
chr7	6029759	C	A	3	0.00212164	FALSE
chr7	6029761	T	C	3	0.00212164	FALSE
chr7	6029762	C	T	2	0.00141443	FALSE
chr7	6029763	C	T	2	0.00141443	FALSE
chr7	6029764	G	A	2	0.00141443	FALSE
chr7	6029764	G	C	4	0.00282885	FALSE
chr7	6029764	G	T	20	0.0141443	FALSE
chr7	6029765	A	C	2	0.00141443	FALSE
chr7	6029765	A	G	20	0.0141443	FALSE
chr7	6029765	A	T	1	0.000707214	FALSE
chr7	6029766	A	G	4	0.00282885	FALSE
chr7	6029769	A	C	2	0.00141443	FALSE
chr7	6029769	A	G	1	0.000707214	FALSE
chr7	6029769	A	T	1	0.000707214	FALSE
chr7	6029770	G	A	2	0.00141443	FALSE
chr7	6029771	C	T	3	0.00212164	FALSE
chr7	6029772	T	A	18	0.0127298	FALSE
chr7	6029772	T	C	2	0.00141443	FALSE
chr7	6029773	A	C	16	0.0113154	FALSE
chr7	6029773	A	G	11	0.00777935	FALSE
chr7	6029773	A	T	3	0.00212164	FALSE
chr7	6029776	A	G	2	0.00141443	FALSE
chr7	6029777	T	C	3	0.00212164	FALSE
chr7	6029778	T	C	1	0.000707214	FALSE
chr7	6029779	A	G	1	0.000707214	FALSE
chr7	6029779	A	T	1	0.000707214	FALSE
chr7	6029780	C	T	3	0.00212164	FALSE
chr7	6029781	A	G	9	0.00636492	FALSE
chr7	6029782	G	A	1	0.000707214	FALSE
chr7	6029783	G	A	2	0.00141443	FALSE
chr7	6029783	G	T	2	0.00141443	FALSE
chr7	6029784	C	A	1	0.000707214	FALSE
chr7	6029785	A	C	1	0.000707214	FALSE
chr7	6029785	A	G	2	0.00141443	FALSE
chr7	6029786	A	C	16	0.0113154	FALSE
chr7	6029786	A	G	5	0.00353607	FALSE
chr7	6029786	A	T	3	0.00212164	FALSE
chr7	6029787	G	A	1	0.000707214	FALSE
chr7	6029787	G	C	13	0.00919378	FALSE
chr7	6029788	T	A	3	0.00212164	FALSE
chr7	6029788	T	C	1	0.000707214	FALSE
chr7	6029788	T	G	2	0.00141443	FALSE
chr7	6029791	C	T	1	0.000707214	FALSE
chr7	6029792	A	G	3	0.00212164	FALSE
chr7	6029792	A	T	1	0.000707214	FALSE
chr7	6029793	C	A	1	0.000707214	FALSE
chr7	6029794	C	T	1	0.000707214	FALSE
chr7	6029795	A	G	2	0.00141443	FALSE
chr7	6029797	A	G	4	0.00282885	FALSE
chr7	6029798	C	T	2	0.00141443	FALSE
chr7	6029799	T	C	4	0.00282885	FALSE
chr7	6029799	T	G	2	0.00141443	FALSE
chr7	6029801	G	A	3	0.00212164	FALSE
chr7	6029802	C	T	2	0.00141443	FALSE
chr7	6029803	T	C	2	0.00141443	FALSE
chr7	6029804	A	G	2	0.00141443	FALSE
chr7	6029805	A	C	1	0.000707214	FALSE
chr7	6029805	A	G	1	0.000707214	FALSE
chr7	6029805	A	T	2	0.00141443	FALSE
chr7	6029806	T	A	2	0.00141443	FALSE
chr7	6029806	T	C	3	0.00212164	FALSE
chr7	6029807	T	C	4	0.00282885	FALSE
chr7	6029807	T	G	3	0.00212164	FALSE
chr7	6029808	T	C	2	0.00141443	FALSE
chr7	6029809	T	C	2	0.00141443	FALSE
chr7	6029810	T	A	2	0.00141443	FALSE
chr7	6029810	T	C	5	0.00353607	FALSE
chr7	6029810	T	G	2	0.00141443	FALSE
chr7	6029811	G	A	5	0.00353607	FALSE
chr7	6029812	T	A	1	0.000707214	FALSE
chr7	6029812	T	C	2	0.00141443	FALSE
chr7	6029812	T	G	3	0.00212164	FALSE
chr7	6029813	A	G	23	0.0162659	FALSE
chr7	6029814	T	C	7	0.0049505	FALSE
chr7	6029814	T	G	1	0.000707214	FALSE
chr7	6029816	T	C	1	0.000707214	FALSE
chr7	6029816	T	G	4	0.00282885	FALSE
chr7	6029818	T	C	3	0.00212164	FALSE
chr7	6029818	T	G	2	0.00141443	FALSE
chr7	6029819	A	G	1	0.000707214	FALSE
chr7	6029819	A	T	1	0.000707214	FALSE
chr7	6029820	G	A	8	0.00565771	FALSE
chr7	6029820	G	T	2	0.00141443	FALSE
chr7	6029821	T	A	1	0.000707214	FALSE
chr7	6029822	A	G	2	0.00141443	FALSE
chr7	6029824	A	C	1	0.000707214	FALSE
chr7	6029824	A	G	8	0.00565771	FALSE
chr7	6029825	G	T	1	0.000707214	FALSE
chr7	6029826	A	G	8	0.00565771	FALSE
chr7	6029827	T	C	35	0.0247525	FALSE
chr7	6029827	T	G	1	0.000707214	FALSE
chr7	6029828	G	A	12	0.00848656	FALSE
chr7	6029828	G	C	1	0.000707214	FALSE
chr7	6029828	G	T	1	0.000707214	FALSE
chr7	6029829	G	A	6	0.00424328	FALSE
chr7	6029829	G	T	2	0.00141443	FALSE
chr7	6029832	T	C	4	0.00282885	FALSE
chr7	6029833	T	C	4	0.00282885	FALSE
chr7	6029833	T	G	2	0.00141443	FALSE
chr7	6029834	T	A	1	0.000707214	FALSE
chr7	6029834	T	C	1	0.000707214	FALSE
chr7	6029836	A	G	26	0.0183876	FALSE
chr7	6029836	A	T	1	0.000707214	FALSE
chr7	6029837	C	T	1	0.000707214	FALSE
chr7	6029838	C	T	3	0.00212164	FALSE
chr7	6029839	G	A	40	0.0282885	FALSE
chr7	6029840	T	C	2	0.00141443	FALSE
chr7	6029841	G	T	2	0.00141443	FALSE
chr7	6029842	T	A	84	0.0594059	FALSE
chr7	6029843	T	A	1	0.000707214	FALSE
chr7	6029843	T	C	3	0.00212164	FALSE
chr7	6029844	G	A	5	0.00353607	FALSE
chr7	6029845	G	A	3	0.00212164	FALSE
chr7	6029845	G	C	3	0.00212164	FALSE
chr7	6029845	G	T	2	0.00141443	FALSE
chr7	6029846	C	T	6	0.00424328	FALSE
chr7	6029847	C	T	1	0.000707214	FALSE
chr7	6029848	A	G	10	0.00707214	FALSE
chr7	6029849	G	A	4	0.00282885	FALSE
chr7	6029850	G	A	4	0.00282885	FALSE
chr7	6029851	C	A	2	0.00141443	FALSE
chr7	6029851	C	T	4	0.00282885	FALSE
chr7	6029852	T	A	1	0.000707214	FALSE
chr7	6029852	T	C	1	0.000707214	FALSE
chr7	6029852	T	G	1	0.000707214	FALSE
chr7	6029855	T	C	3	0.00212164	FALSE
chr7	6029857	T	C	3	0.00212164	FALSE
chr7	6029858	C	G	1	0.000707214	FALSE
chr7	6029858	C	T	22	0.0155587	FALSE
chr7	6029859	G	A	3	0.00212164	FALSE
chr7	6029859	G	T	2	0.00141443	FALSE
chr7	6029860	A	G	4	0.00282885	FALSE
chr7	6029861	A	G	1	0.000707214	FALSE
chr7	6029861	A	T	1	0.000707214	FALSE
chr7	6029862	C	T	2	0.00141443	FALSE
chr7	6029863	T	C	1	0.000707214	FALSE
chr7	6029864	C	T	1	0.000707214	FALSE
chr7	6029865	A	C	8	0.00565771	FALSE
chr7	6029865	A	G	2	0.00141443	FALSE
chr7	6029865	A	T	1	0.000707214	FALSE
chr7	6029866	C	T	6	0.00424328	FALSE
chr7	6029867	A	C	1	0.000707214	FALSE
chr7	6029867	A	G	7	0.0049505	FALSE
chr7	6029868	A	C	3	0.00212164	FALSE
chr7	6029868	A	G	2	0.00141443	FALSE
chr7	6029870	C	T	4	0.00282885	FALSE
chr7	6029871	T	C	1	0.000707214	FALSE
chr7	6029871	T	G	2	0.00141443	FALSE
chr7	6029872	C	G	1	0.000707214	FALSE
chr7	6029872	C	T	1	0.000707214	FALSE
chr7	6029873	A	G	6	0.00424328	FALSE
chr7	6029873	A	T	1	0.000707214	FALSE
chr7	6029874	A	C	2	0.00141443	FALSE
chr7	6029874	A	G	9	0.00636492	FALSE
chr7	6029876	T	A	1	0.000707214	FALSE
chr7	6029876	T	C	6	0.00424328	FALSE
chr7	6029876	T	G	1	0.000707214	FALSE
chr7	6029877	G	T	1	0.000707214	FALSE
chr7	6029878	A	G	3	0.00212164	FALSE
chr7	6029879	T	C	4	0.00282885	FALSE
chr7	6029879	T	G	1	0.000707214	FALSE
chr7	6029880	C	A	1	0.000707214	FALSE
chr7	6029880	C	T	2	0.00141443	FALSE
chr7	6029881	C	G	1	0.000707214	FALSE
chr7	6029881	C	T	6	0.00424328	FALSE
chr7	6029882	A	C	1	0.000707214	FALSE
chr7	6029882	A	G	4	0.00282885	FALSE
chr7	6029882	A	T	5	0.00353607	FALSE
chr7	6029883	C	G	1	0.000707214	FALSE
chr7	6029885	C	T	9	0.00636492	FALSE
chr7	6029886	G	A	3	0.00212164	FALSE
chr7	6029887	C	T	3	0.00212164	FALSE
chr7	6029888	C	A	1	0.000707214	FALSE
chr7	6029888	C	T	1	0.000707214	FALSE
chr7	6029889	T	C	2	0.00141443	FALSE
chr7	6029890	T	C	12	0.00848656	FALSE
chr7	6029890	T	G	1	0.000707214	FALSE
chr7	6029891	G	A	3	0.00212164	FALSE
chr7	6029891	G	T	2	0.00141443	FALSE
chr7	6029892	G	A	1	0.000707214	FALSE
chr7	6029892	G	T	2	0.00141443	FALSE
chr7	6029893	C	T	3	0.00212164	FALSE
chr7	6029894	C	T	1	0.000707214	FALSE
chr7	6029895	T	C	1	0.000707214	FALSE
chr7	6029897	C	T	1	0.000707214	FALSE
chr7	6029898	C	T	4	0.00282885	FALSE
chr7	6029899	A	C	2	0.00141443	FALSE
chr7	6029899	A	G	6	0.00424328	FALSE
chr7	6029900	A	G	1	0.000707214	FALSE
chr7	6029901	A	G	2	0.00141443	FALSE
chr7	6029902	G	A	3	0.00212164	FALSE
chr7	6029903	T	C	3	0.00212164	FALSE
chr7	6029904	T	C	1	0.000707214	FALSE
chr7	6029904	T	G	41	0.0289958	FALSE
chr7	6029906	T	C	3	0.00212164	FALSE
chr7	6029907	G	A	3	0.00212164	FALSE
chr7	6029908	G	A	1	0.000707214	FALSE
chr7	6029911	T	G	4	0.00282885	FALSE
chr7	6029912	T	A	6	0.00424328	FALSE
chr7	6029914	C	T	1	0.000707214	FALSE
chr7	6029915	A	G	3	0.00212164	FALSE
chr7	6029915	A	T	1	0.000707214	FALSE
chr7	6029916	G	A	3	0.00212164	FALSE
chr7	6029917	G	A	1	0.000707214	FALSE
chr7	6029918	C	G	1	0.000707214	FALSE
chr7	6029918	C	T	6	0.00424328	FALSE
chr7	6029919	G	A	7	0.0049505	FALSE
chr7	6029920	T	C	4	0.00282885	FALSE
chr7	6029920	T	G	1	0.000707214	FALSE
chr7	6029921	G	A	8	0.00565771	FALSE
chr7	6029922	A	G	6	0.00424328	FALSE
chr7	6029923	G	A	1	0.000707214	FALSE
chr7	6029923	G	C	2	0.00141443	FALSE
chr7	6029924	C	G	1	0.000707214	FALSE
chr7	6029926	A	G	1	0.000707214	FALSE
chr7	6029926	A	T	2	0.00141443	FALSE
chr7	6029928	C	T	11	0.00777935	FALSE
chr7	6029929	G	A	3	0.00212164	FALSE
chr7	6029930	C	T	3	0.00212164	FALSE
chr7	6029931	G	A	5	0.00353607	FALSE
chr7	6029931	G	T	1	0.000707214	FALSE
chr7	6029932	C	T	1	0.000707214	FALSE
chr7	6029933	C	A	1	0.000707214	FALSE
chr7	6029933	C	T	3	0.00212164	FALSE
chr7	6029934	C	T	2	0.00141443	FALSE
chr7	6029935	A	C	1	0.000707214	FALSE
chr7	6029937	C	A	1	0.000707214	FALSE
chr7	6029939	A	G	7	0.0049505	FALSE
chr7	6029940	A	G	2	0.00141443	FALSE
chr7	6029941	A	G	2	0.00141443	FALSE
chr7	6029941	A	T	2	0.00141443	FALSE
chr7	6029942	T	C	1	0.000707214	FALSE
chr7	6029942	T	G	1	0.000707214	FALSE
chr7	6029943	T	C	1	0.000707214	FALSE
chr7	6029944	C	A	2	0.00141443	FALSE
chr7	6029945	A	G	2	0.00141443	FALSE
chr7	6029946	C	T	3	0.00212164	FALSE
chr7	6029947	T	C	1	0.000707214	FALSE
chr7	6029948	T	C	2	0.00141443	FALSE
chr7	6029949	T	G	1	0.000707214	FALSE
chr7	6029950	T	A	2	0.00141443	FALSE
chr7	6029952	A	C	2	0.00141443	FALSE
chr7	6029952	A	G	3	0.00212164	FALSE
chr7	6029954	A	G	5	0.00353607	FALSE
chr7	6029954	A	T	1	0.000707214	FALSE
chr7	6029955	A	G	2	0.00141443	FALSE
chr7	6029956	T	A	1	0.000707214	FALSE
chr7	6029956	T	C	4	0.00282885	FALSE
chr7	6029957	A	G	3	0.00212164	FALSE
chr7	6029958	G	A	1	0.000707214	FALSE
chr7	6029959	A	G	2	0.00141443	FALSE
chr7	6029959	A	T	1	0.000707214	FALSE
chr7	6029960	A	G	1	0.000707214	FALSE
chr7	6029961	A	G	5	0.00353607	FALSE
chr7	6029962	T	A	2	0.00141443	FALSE
chr7	6029962	T	C	2	0.00141443	FALSE
chr7	6029962	T	G	1	0.000707214	FALSE
chr7	6029963	T	C	3	0.00212164	FALSE
chr7	6029964	T	C	3	0.00212164	FALSE
chr7	6029965	C	T	2	0.00141443	FALSE
chr7	6029966	C	G	2	0.00141443	FALSE
chr7	6029967	C	T	1	0.000707214	FALSE
chr7	6029969	A	G	3	0.00212164	FALSE
chr7	6029969	A	T	1	0.000707214	FALSE
chr7	6029970	T	C	3	0.00212164	FALSE
chr7	6029970	T	G	1	0.000707214	FALSE
chr7	6029971	C	A	2	0.00141443	FALSE
chr7	6029971	C	G	2	0.00141443	FALSE
chr7	6029971	C	T	1	0.000707214	FALSE
chr7	6029972	T	C	2	0.00141443	FALSE
chr7	6029973	A	G	2	0.00141443	FALSE
chr7	6029974	T	C	2	0.00141443	FALSE
chr7	6029975	T	A	1	0.000707214	FALSE
chr7	6029977	T	C	3	0.00212164	FALSE
chr7	6029978	T	C	4	0.00282885	FALSE
chr7	6029979	T	A	2	0.00141443	FALSE
chr7	6029979	T	C	2	0.00141443	FALSE
chr7	6029981	A	G	2	0.00141443	FALSE
chr7	6029981	A	T	2	0.00141443	FALSE
chr7	6029982	T	C	7	0.0049505	FALSE
chr7	6029983	T	C	3	0.00212164	FALSE
chr7	6029985	A	G	2	0.00141443	FALSE
chr7	6029986	C	T	2	0.00141443	FALSE
chr7	6029987	T	C	4	0.00282885	FALSE
chr7	6029988	T	C	2	0.00141443	FALSE
chr7	6029990	T	A	4	0.00282885	FALSE
chr7	6029990	T	C	2	0.00141443	FALSE
chr7	6029991	A	C	2	0.00141443	FALSE
chr7	6029992	T	C	1	0.000707214	FALSE
chr7	6029993	T	C	3	0.00212164	FALSE
chr7	6029994	T	A	4	0.00282885	FALSE
chr7	6029995	A	G	2	0.00141443	FALSE
chr7	6029996	T	C	6	0.00424328	FALSE
chr7	6029998	A	C	2	0.00141443	FALSE
chr7	6029998	A	G	2	0.00141443	FALSE
chr7	6029998	A	T	2	0.00141443	FALSE
chr7	6029999	C	T	2	0.00141443	FALSE
chr7	6030000	A	T	2	0.00141443	FALSE
chr7	6030001	A	G	1	0.000707214	FALSE
chr7	6030003	T	C	5	0.00353607	FALSE
chr7	6030006	T	A	2	0.00141443	FALSE
chr7	6030006	T	C	4	0.00282885	FALSE
chr7	6030007	A	G	10	0.00707214	FALSE
chr7	6030008	T	C	1	0.000707214	FALSE
chr7	6030008	T	G	1	0.000707214	FALSE
chr7	6030009	T	A	4	0.00282885	FALSE
chr7	6030009	T	C	1	0.000707214	FALSE
chr7	6030010	A	G	1	0.000707214	FALSE
chr7	6030011	A	C	1	0.000707214	FALSE
chr7	6030011	A	G	5	0.00353607	FALSE
chr7	6030013	A	G	2	0.00141443	FALSE
chr7	6030014	A	C	2	0.00141443	FALSE
chr7	6030014	A	G	4	0.00282885	FALSE
chr7	6030015	C	T	3	0.00212164	FALSE
chr7	6030016	A	G	4	0.00282885	FALSE
chr7	6030017	T	A	1	0.000707214	FALSE
chr7	6030019	A	G	2	0.00141443	FALSE
chr7	6030019	A	T	3	0.00212164	FALSE
chr7	6030020	C	T	1	0.000707214	FALSE
chr7	6030021	A	G	1	0.000707214	FALSE
chr7	6030021	A	T	1	0.000707214	FALSE
chr7	6030023	T	C	2	0.00141443	FALSE
chr7	6030024	G	A	2	0.00141443	FALSE
chr7	6030025	T	A	1	0.000707214	FALSE
chr7	6030025	T	C	3	0.00212164	FALSE
chr7	6030026	C	T	1	0.000707214	FALSE
chr7	6030027	C	G	2	0.00141443	FALSE
chr7	6030027	C	T	1	0.000707214	FALSE
chr7	6030028	A	C	1	0.000707214	FALSE
chr7	6030028	A	G	1	0.000707214	FALSE
chr7	6030030	G	T	2	0.00141443	FALSE
chr7	6030031	T	C	5	0.00353607	FALSE
chr7	6030034	A	C	1	0.000707214	FALSE
chr7	6030034	A	G	1	0.000707214	FALSE
chr7	6030036	A	G	5	0.00353607	FALSE
chr7	6030037	T	C	1	0.000707214	FALSE
chr7	6030038	T	C	4	0.00282885	FALSE
chr7	6030038	T	G	2	0.00141443	FALSE
chr7	6030040	A	G	6	0.00424328	FALSE
chr7	6030043	A	C	2	0.00141443	FALSE
chr7	6030043	A	G	5	0.00353607	FALSE
chr7	6030045	T	C	1	0.000707214	FALSE
chr7	6030050	A	G	4	0.00282885	FALSE
chr7	6030052	A	G	1	0.000707214	FALSE
chr7	6030053	T	A	2	0.00141443	FALSE
chr7	6030055	A	C	2	0.00141443	FALSE
chr7	6030055	A	G	3	0.00212164	FALSE
chr7	6030058	T	C	3	0.00212164	FALSE
chr7	6030059	T	C	1	0.000707214	FALSE
chr7	6030060	T	C	4	0.00282885	FALSE
chr7	6030061	T	C	1	0.000707214	FALSE
chr7	6030062	T	A	1	0.000707214	FALSE
chr7	6030062	T	G	2	0.00141443	FALSE
chr7	6030063	C	A	2	0.00141443	FALSE
chr7	6030064	A	G	4	0.00282885	FALSE
chr7	6030064	A	T	1	0.000707214	FALSE
chr7	6030065	A	G	8	0.00565771	FALSE
chr7	6030066	A	C	2	0.00141443	FALSE
chr7	6030066	A	G	3	0.00212164	FALSE
chr7	6030066	A	T	1	0.000707214	FALSE
chr7	6030067	T	A	1	0.000707214	FALSE
chr7	6030067	T	C	1	0.000707214	FALSE
chr7	6030068	A	G	2	0.00141443	FALSE
chr7	6030069	A	C	2	0.00141443	FALSE
chr7	6030069	A	G	3	0.00212164	FALSE
chr7	6030070	A	G	4	0.00282885	FALSE
chr7	6030071	T	C	3	0.00212164	FALSE
chr7	6030072	G	A	1	0.000707214	FALSE
chr7	6030072	G	T	1	0.000707214	FALSE
chr7	6030073	A	C	1	0.000707214	FALSE
chr7	6030073	A	G	3	0.00212164	FALSE
chr7	6030073	A	T	2	0.00141443	FALSE
chr7	6030076	A	G	3	0.00212164	FALSE
chr7	6030077	A	G	8	0.00565771	FALSE
[truncated: 4,507 more rows]

## Sheet: Cohort
Ethnicity (Self Reported)
African or African-American	48
Ashkenazi Jewish	38
French Canadian or Cajun	1
Mixed or Other Caucasian	241
East Asian	8
Hispanic	46
Middle Eastern	5
Northern European	114
South Asian	5
Southeast Asian	7
Southern European	13
Unknown	181
Total	707
