# Supplementary material for: Detecting clinically actionable variants in the 3′ exons of PMS2 via a reflex workflow based on equivalent hybrid capture of the gene and its pseudogene
Source: BMC Med Genet. 2018 Sep 29;19:176. doi: 10.1186/s12881-018-0691-9 (PMC6162901; doi:10.1186/s12881-018-0691-9)
Supplement: Supplementary file 6 — Table S5. Allele frequencies from 155 GIAB and Polaris LR-PCRs (XLSX 233 kb) [file 12881_2018_691_MOESM6_ESM.xlsx]

## Sheet: PMS2
chrom	pos	ref	alt	allele_count	allele_frequency	concordance_checked
chr7	6012447	G	T	2	0.00645161	FALSE
chr7	6012628	G	C	2	0.00645161	FALSE
chr7	6012667	T	G	2	0.00645161	FALSE
chr7	6012716	C	T	2	0.00645161	FALSE
chr7	6012741	T	C	2	0.00645161	FALSE
chr7	6012743	C	G	2	0.00645161	FALSE
chr7	6012746	T	C	2	0.00645161	FALSE
chr7	6012747	C	T	2	0.00645161	FALSE
chr7	6012756	G	A	2	0.00645161	FALSE
chr7	6012784	T	C	1	0.00322581	FALSE
chr7	6012817	C	T	2	0.00645161	FALSE
chr7	6012819	C	G	2	0.00645161	FALSE
chr7	6012823	C	A	2	0.00645161	FALSE
chr7	6012823	C	G	2	0.00645161	FALSE
chr7	6012824	G	C	1	0.00322581	FALSE
chr7	6012827	C	G	1	0.00322581	FALSE
chr7	6012923	T	C	4	0.0129032	FALSE
chr7	6012937	G	GT	103	0.332258	FALSE
chr7	6012971	CTG	C	1	0.00322581	FALSE
chr7	6013013	C	G	19	0.0612903	TRUE
chr7	6013049	C	G	26	0.083871	TRUE
chr7	6013153	A	G	81	0.26129	TRUE
chr7	6013192	G	A	1	0.00322581	TRUE
chr7	6013410	G	A	2	0.00645161	FALSE
chr7	6013601	G	A	2	0.00645161	FALSE
chr7	6013662	G	C	1	0.00322581	FALSE
chr7	6013798	G	A	1	0.00322581	FALSE
chr7	6013851	C	A	1	0.00322581	FALSE
chr7	6013852	C	G	21	0.0677419	FALSE
chr7	6014028	A	AC	310	1	FALSE
chr7	6014034	C	T	1	0.00322581	FALSE
chr7	6014180	C	A	1	0.00322581	FALSE
chr7	6014189	G	C	5	0.016129	FALSE
chr7	6014244	G	A	4	0.0129032	FALSE
chr7	6014265	G	A	3	0.00967742	FALSE
chr7	6014307	C	T	48	0.154839	FALSE
chr7	6014340	A	C	3	0.00967742	FALSE
chr7	6014349	C	T	1	0.00322581	FALSE
chr7	6014512	T	C	28	0.0903226	FALSE
chr7	6014565	C	T	7	0.0225806	FALSE
chr7	6014616	T	G	83	0.267742	FALSE
chr7	6014653	G	T	6	0.0193548	FALSE
chr7	6014718	A	G	1	0.00322581	FALSE
chr7	6014846	G	A	7	0.0225806	FALSE
chr7	6014893	T	C	262	0.845161	FALSE
chr7	6014897	C	T	2	0.00645161	FALSE
chr7	6014988	T	C	70	0.225806	FALSE
chr7	6014998	A	T	27	0.0870968	FALSE
chr7	6015166	CCT	C	3	0.00967742	FALSE
chr7	6015166	CCT	CTCT	1	0.00322581	FALSE
chr7	6015167	C	CT	1	0.00322581	FALSE
chr7	6015167	C	T	26	0.083871	FALSE
chr7	6015167	CT	C	1	0.00322581	FALSE
chr7	6015167	CTT	C	115	0.370968	FALSE
chr7	6015167	CTTT	C	19	0.0612903	FALSE
chr7	6015167	CTTT	CTT	1	0.00322581	FALSE
chr7	6015187	A	C	1	0.00322581	FALSE
chr7	6015281	C	T	1	0.00322581	FALSE
chr7	6015312	C	A	1	0.00322581	FALSE
chr7	6015322	C	G	1	0.00322581	FALSE
chr7	6015352	C	G	140	0.451613	FALSE
chr7	6015355	A	G	2	0.00645161	FALSE
chr7	6015564	A	G	1	0.00322581	FALSE
chr7	6015569	C	A	1	0.00322581	FALSE
chr7	6015580	C	T	2	0.00645161	FALSE
chr7	6015599	C	T	9	0.0290323	FALSE
chr7	6015635	A	G	145	0.467742	FALSE
chr7	6015639	A	G	1	0.00322581	FALSE
chr7	6015655	AG	A	59	0.190323	FALSE
chr7	6015666	T	C	1	0.00322581	FALSE
chr7	6015699	A	G	97	0.312903	FALSE
chr7	6015739	T	C	90	0.290323	FALSE
chr7	6015968	T	C	8	0.0258065	FALSE
chr7	6016109	A	G	197	0.635484	FALSE
chr7	6016136	C	A	1	0.00322581	FALSE
chr7	6016178	C	G	1	0.00322581	FALSE
chr7	6016192	C	A	2	0.00645161	FALSE
chr7	6016206	T	C	1	0.00322581	FALSE
chr7	6016273	T	G	1	0.00322581	FALSE
chr7	6016348	A	G	43	0.13871	FALSE
chr7	6016385	G	A	1	0.00322581	FALSE
chr7	6016417	G	A	16	0.0516129	FALSE
chr7	6016470	C	A	43	0.13871	FALSE
chr7	6016647	G	A	2	0.00645161	FALSE
chr7	6016660	TA	T	118	0.380645	FALSE
chr7	6016660	TAA	T	37	0.119355	FALSE
chr7	6016660	TAA	TA	37	0.119355	FALSE
chr7	6016678	G	T	43	0.13871	FALSE
chr7	6016687	G	T	4	0.0129032	FALSE
chr7	6016767	G	C	4	0.0129032	FALSE
chr7	6016771	C	T	2	0.00645161	FALSE
chr7	6016786	C	T	1	0.00322581	FALSE
chr7	6016877	G	A	2	0.00645161	FALSE
chr7	6016889	T	C	96	0.309677	FALSE
chr7	6016976	A	G	2	0.00645161	FALSE
chr7	6016977	T	C	2	0.00645161	FALSE
chr7	6016982	G	A	1	0.00322581	FALSE
chr7	6017049	G	A	92	0.296774	FALSE
chr7	6017128	TACA	T	1	0.00322581	FALSE
chr7	6017189	T	C	4	0.0129032	FALSE
chr7	6017324	G	A	20	0.0645161	TRUE
chr7	6017340	T	C	46	0.148387	TRUE
chr7	6017432	AC	A	1	0.00322581	TRUE
chr7	6017462	C	T	1	0.00322581	FALSE
chr7	6017473	G	A	5	0.016129	FALSE
chr7	6017488	C	T	46	0.148387	FALSE
chr7	6017493	G	A	46	0.148387	FALSE
chr7	6017516	T	C	44	0.141935	FALSE
chr7	6017517	G	A	44	0.141935	FALSE
chr7	6017522	C	A	45	0.145161	FALSE
chr7	6017523	A	G	84	0.270968	FALSE
chr7	6017526	G	A	45	0.145161	FALSE
chr7	6017547	C	G	45	0.145161	FALSE
chr7	6017655	G	A	1	0.00322581	FALSE
chr7	6017659	G	A	6	0.0193548	FALSE
chr7	6017664	T	C	44	0.141935	FALSE
chr7	6017705	CG	C	3	0.00967742	FALSE
chr7	6017707	G	A	5	0.016129	FALSE
chr7	6017716	C	T	7	0.0225806	FALSE
chr7	6017717	G	A	9	0.0290323	FALSE
chr7	6017739	A	G	10	0.0322581	FALSE
chr7	6017751	C	CAA	5	0.016129	FALSE
chr7	6017751	C	CAAAGAAA	1	0.00322581	FALSE
chr7	6017751	C	CAAAGAAAA	1	0.00322581	FALSE
chr7	6017753	G	A	4	0.0129032	FALSE
chr7	6017753	G	GAAA	1	0.00322581	FALSE
chr7	6017753	GA	G	150	0.483871	FALSE
chr7	6017753	GAA	G	1	0.00322581	FALSE
chr7	6017753	GAA	GA	1	0.00322581	FALSE
chr7	6017763	A	AAAAAAT	2	0.00645161	FALSE
chr7	6017763	A	AAAAAT	2	0.00645161	FALSE
chr7	6017763	A	T	20	0.0645161	FALSE
chr7	6017772	C	T	45	0.145161	FALSE
chr7	6017786	A	C	45	0.145161	FALSE
chr7	6017788	C	G	45	0.145161	FALSE
chr7	6017807	A	G	46	0.148387	FALSE
chr7	6017811	A	AC	45	0.145161	FALSE
chr7	6017832	T	TA	1	0.00322581	FALSE
chr7	6017832	T	TAA	19	0.0612903	FALSE
chr7	6017832	T	TAAA	1	0.00322581	FALSE
chr7	6017833	T	A	46	0.148387	FALSE
chr7	6017842	C	A	41	0.132258	FALSE
chr7	6017842	CT	C	26	0.083871	FALSE
chr7	6017844	G	A	46	0.148387	FALSE
chr7	6017901	TG	T	90	0.290323	FALSE
chr7	6017902	G	A	17	0.0548387	FALSE
chr7	6017903	A	AT	13	0.0419355	FALSE
chr7	6017903	A	ATT	12	0.0387097	FALSE
chr7	6017903	A	ATTT	3	0.00967742	FALSE
chr7	6017903	AT	A	112	0.36129	FALSE
chr7	6017903	ATT	A	16	0.0516129	FALSE
chr7	6017904	T	A	4	0.0129032	FALSE
chr7	6017933	C	T	4	0.0129032	FALSE
chr7	6017963	G	A	1	0.00322581	FALSE
chr7	6018004	C	T	1	0.00322581	FALSE
chr7	6018022	C	T	1	0.00322581	FALSE
chr7	6018057	AC	A	1	0.00322581	FALSE
chr7	6018058	C	G	54	0.174194	FALSE
chr7	6018090	T	C	44	0.141935	FALSE
chr7	6018110	C	G	48	0.154839	FALSE
chr7	6018114	C	A	24	0.0774194	FALSE
chr7	6018145	G	A	1	0.00322581	FALSE
chr7	6018185	A	G	1	0.00322581	FALSE
chr7	6018202	G	A	5	0.016129	FALSE
chr7	6018249	A	G	47	0.151613	TRUE
chr7	6018378	C	G	10	0.0322581	FALSE
chr7	6018392	T	A	2	0.00645161	FALSE
chr7	6018420	G	T	1	0.00322581	FALSE
chr7	6018444	A	G	92	0.296774	FALSE
chr7	6018455	C	T	46	0.148387	FALSE
chr7	6018456	T	A	46	0.148387	FALSE
chr7	6018458	C	T	46	0.148387	FALSE
chr7	6018486	G	A	1	0.00322581	FALSE
chr7	6018513	A	G	8	0.0258065	FALSE
chr7	6018535	G	A	46	0.148387	FALSE
chr7	6018589	C	G	46	0.148387	FALSE
chr7	6018591	C	T	46	0.148387	FALSE
chr7	6018592	G	A	15	0.0483871	FALSE
chr7	6018614	C	T	1	0.00322581	FALSE
chr7	6018616	A	C	1	0.00322581	FALSE
chr7	6018628	C	T	46	0.148387	FALSE
chr7	6018630	G	A	46	0.148387	FALSE
chr7	6018644	A	G	47	0.151613	FALSE
chr7	6018647	G	A	10	0.0322581	FALSE
chr7	6018652	A	C	50	0.16129	FALSE
chr7	6018812	G	A	1	0.00322581	FALSE
chr7	6018829	T	A	4	0.0129032	FALSE
chr7	6018832	C	A	14	0.0451613	FALSE
chr7	6018832	C	CA	5	0.016129	FALSE
chr7	6018832	C	CAA	1	0.00322581	FALSE
chr7	6018832	CA	C	16	0.0516129	FALSE
chr7	6018832	CAA	C	39	0.125806	FALSE
chr7	6018832	CAAA	C	3	0.00967742	FALSE
chr7	6018860	AT	A	2	0.00645161	FALSE
chr7	6018861	T	C	44	0.141935	FALSE
chr7	6018862	A	C	2	0.00645161	FALSE
chr7	6018867	C	G	2	0.00645161	FALSE
chr7	6018883	G	A	2	0.00645161	FALSE
chr7	6019016	T	C	3	0.00967742	FALSE
chr7	6019018	T	A	34	0.109677	FALSE
chr7	6019021	C	CA	5	0.016129	FALSE
chr7	6019021	CA	C	149	0.480645	FALSE
chr7	6019021	CAA	C	1	0.00322581	FALSE
chr7	6019040	C	A	6	0.0193548	FALSE
chr7	6019101	T	C	3	0.00967742	FALSE
chr7	6019150	C	T	46	0.148387	FALSE
chr7	6019163	C	G	46	0.148387	FALSE
chr7	6019224	T	A	301	0.970968	FALSE
chr7	6019253	G	C	46	0.148387	FALSE
chr7	6019274	C	T	103	0.332258	FALSE
chr7	6019295	G	GAGTGC	7	0.0225806	FALSE
chr7	6019296	T	A	83	0.267742	FALSE
chr7	6019297	T	G	83	0.267742	FALSE
chr7	6019298	TG	T	3	0.00967742	FALSE
chr7	6019298	TGT	T	2	0.00645161	FALSE
chr7	6019298	TGT	TT	2	0.00645161	FALSE
chr7	6019299	G	GCT	18	0.0580645	FALSE
chr7	6019299	G	GCTT	80	0.258065	FALSE
chr7	6019299	G	GCTTT	5	0.016129	FALSE
chr7	6019530	C	G	12	0.0387097	FALSE
chr7	6019538	C	T	1	0.00322581	FALSE
chr7	6019539	G	A	1	0.00322581	FALSE
chr7	6019615	G	A	1	0.00322581	FALSE
chr7	6019712	TG	T	2	0.00645161	FALSE
chr7	6019779	C	T	1	0.00322581	FALSE
chr7	6019973	G	A	4	0.0129032	FALSE
chr7	6020066	T	C	52	0.167742	FALSE
chr7	6020084	G	A	4	0.0129032	FALSE
chr7	6020113	G	A	45	0.145161	FALSE
chr7	6020129	A	G	239	0.770968	FALSE
chr7	6020183	G	C	4	0.0129032	FALSE
chr7	6020198	C	T	4	0.0129032	FALSE
chr7	6020336	A	C	4	0.0129032	FALSE
chr7	6020502	C	T	1	0.00322581	FALSE
chr7	6020526	C	T	1	0.00322581	FALSE
chr7	6020550	C	T	4	0.0129032	FALSE
chr7	6020574	T	C	6	0.0193548	FALSE
chr7	6020587	A	G	2	0.00645161	FALSE
chr7	6020598	C	T	45	0.145161	FALSE
chr7	6020689	C	A	3	0.00967742	FALSE
chr7	6020699	T	C	3	0.00967742	FALSE
chr7	6020699	T	G	6	0.0193548	FALSE
chr7	6020711	C	A	4	0.0129032	FALSE
chr7	6020758	C	T	4	0.0129032	FALSE
chr7	6020773	G	C	4	0.0129032	FALSE
chr7	6020774	T	C	2	0.00645161	FALSE
chr7	6020781	G	A	4	0.0129032	FALSE
chr7	6020796	T	C	5	0.016129	FALSE
chr7	6020803	G	A	4	0.0129032	FALSE
chr7	6020844	A	G	2	0.00645161	FALSE
chr7	6020854	AATTTT	A	1	0.00322581	FALSE
chr7	6020865	A	G	46	0.148387	FALSE
chr7	6021022	C	T	54	0.174194	FALSE
chr7	6021030	C	G	54	0.174194	FALSE
chr7	6021043	T	C	4	0.0129032	FALSE
chr7	6021160	T	C	1	0.00322581	FALSE
chr7	6021350	G	A	4	0.0129032	FALSE
chr7	6021356	T	G	4	0.0129032	FALSE
chr7	6021357	A	G	4	0.0129032	FALSE
chr7	6021358	C	T	4	0.0129032	FALSE
chr7	6021393	G	T	4	0.0129032	FALSE
chr7	6021469	C	T	4	0.0129032	FALSE
chr7	6021470	C	G	4	0.0129032	FALSE
chr7	6021472	T	C	4	0.0129032	FALSE
chr7	6021541	C	T	4	0.0129032	FALSE
chr7	6021543	G	A	4	0.0129032	FALSE
chr7	6021562	C	CTAT	4	0.0129032	FALSE
chr7	6021604	T	C	1	0.00322581	FALSE
chr7	6021623	A	C	2	0.00645161	FALSE
chr7	6021626	T	C	42	0.135484	FALSE
chr7	6021653	C	CT	4	0.0129032	FALSE
chr7	6021653	CT	C	151	0.487097	FALSE
chr7	6021780	G	A	1	0.00322581	FALSE
chr7	6021808	A	G	50	0.16129	FALSE
chr7	6021922	C	T	52	0.167742	FALSE
chr7	6021972	G	A	1	0.00322581	FALSE
chr7	6022014	T	C	4	0.0129032	FALSE
chr7	6022096	A	G	1	0.00322581	FALSE
chr7	6022102	C	T	4	0.0129032	FALSE
chr7	6022110	T	C	5	0.016129	FALSE
chr7	6022114	C	T	4	0.0129032	FALSE
chr7	6022178	G	C	43	0.13871	FALSE
chr7	6022204	G	A	1	0.00322581	FALSE
chr7	6022260	G	A	10	0.0322581	FALSE
chr7	6022343	G	A	4	0.0129032	FALSE
chr7	6022352	G	A	4	0.0129032	FALSE
chr7	6022394	T	C	5	0.016129	FALSE
chr7	6022626	C	T	49	0.158065	TRUE
chr7	6022629	G	A	45	0.145161	TRUE
chr7	6022696	TA	T	5	0.016129	FALSE
chr7	6022749	T	C	4	0.0129032	FALSE
chr7	6022773	T	C	16	0.0516129	FALSE
chr7	6022785	C	T	8	0.0258065	FALSE
chr7	6022866	C	T	1	0.00322581	FALSE
chr7	6022871	G	A	1	0.00322581	FALSE
chr7	6022909	T	C	48	0.154839	FALSE
chr7	6022909	T	G	1	0.00322581	FALSE
chr7	6022912	T	C	1	0.00322581	FALSE
chr7	6022934	G	A	2	0.00645161	FALSE
chr7	6022961	C	T	145	0.467742	FALSE
chr7	6022978	G	C	1	0.00322581	FALSE
chr7	6022980	T	A	2	0.00645161	FALSE
chr7	6023020	G	A	12	0.0387097	FALSE
chr7	6023031	C	T	6	0.0193548	FALSE
chr7	6023033	T	C	91	0.293548	FALSE
chr7	6023158	C	T	4	0.0129032	FALSE
chr7	6023166	AT	A	4	0.0129032	FALSE
chr7	6023222	C	T	1	0.00322581	FALSE
chr7	6023238	C	G	4	0.0129032	FALSE
chr7	6023240	A	C	4	0.0129032	FALSE
chr7	6023246	C	T	4	0.0129032	FALSE
chr7	6023282	CT	C	155	0.5	FALSE
chr7	6023284	T	C	4	0.0129032	FALSE
chr7	6023312	A	T	4	0.0129032	FALSE
chr7	6023345	T	C	4	0.0129032	FALSE
chr7	6023385	C	T	1	0.00322581	FALSE
chr7	6023572	C	T	61	0.196774	FALSE
chr7	6023573	G	A	45	0.145161	FALSE
chr7	6023578	T	C	50	0.16129	FALSE
chr7	6023580	G	C	4	0.0129032	FALSE
chr7	6023621	C	T	3	0.00967742	FALSE
chr7	6023637	T	C	4	0.0129032	FALSE
chr7	6023656	A	G	5	0.016129	FALSE
chr7	6023671	A	G	4	0.0129032	FALSE
chr7	6023692	C	T	5	0.016129	FALSE
chr7	6023709	C	A	4	0.0129032	FALSE
chr7	6023769	G	C	5	0.016129	FALSE
chr7	6023773	G	T	5	0.016129	FALSE
chr7	6023792	C	T	4	0.0129032	FALSE
chr7	6023909	C	CT	4	0.0129032	FALSE
chr7	6023926	T	C	4	0.0129032	FALSE
chr7	6023930	G	A	2	0.00645161	FALSE
chr7	6023951	C	T	10	0.0322581	FALSE
chr7	6024018	C	T	4	0.0129032	FALSE
chr7	6024035	G	A	44	0.141935	FALSE
chr7	6024038	G	T	42	0.135484	FALSE
chr7	6024043	T	C	4	0.0129032	FALSE
chr7	6024053	G	A	1	0.00322581	FALSE
chr7	6024064	G	A	6	0.0193548	FALSE
chr7	6024071	T	C	4	0.0129032	FALSE
chr7	6024148	C	G	4	0.0129032	FALSE
chr7	6024153	G	A	4	0.0129032	FALSE
chr7	6024260	A	T	1	0.00322581	FALSE
chr7	6024277	A	G	4	0.0129032	FALSE
chr7	6024352	C	G	4	0.0129032	FALSE
chr7	6024358	G	A	4	0.0129032	FALSE
chr7	6024394	C	T	4	0.0129032	FALSE
chr7	6024416	C	CA	2	0.00645161	FALSE
chr7	6024416	CA	C	152	0.490323	FALSE
chr7	6024425	A	G	4	0.0129032	FALSE
chr7	6024427	C	G	4	0.0129032	FALSE
chr7	6024483	A	G	3	0.00967742	FALSE
chr7	6024544	C	T	1	0.00322581	FALSE
chr7	6024578	C	G	1	0.00322581	FALSE
chr7	6024630	G	A	4	0.0129032	FALSE
chr7	6024670	A	G	4	0.0129032	FALSE
chr7	6024677	G	T	4	0.0129032	FALSE
chr7	6024686	G	A	4	0.0129032	FALSE
chr7	6024735	A	ATTTTT	4	0.0129032	FALSE
chr7	6024736	C	CTTTTT	4	0.0129032	FALSE
chr7	6024736	C	T	4	0.0129032	FALSE
chr7	6024736	CT	C	151	0.487097	FALSE
chr7	6024778	G	A	4	0.0129032	FALSE
chr7	6024794	T	G	4	0.0129032	FALSE
chr7	6024810	C	T	4	0.0129032	FALSE
chr7	6024859	C	T	10	0.0322581	FALSE
chr7	6024895	ATT	A	2	0.00645161	FALSE
chr7	6024895	ATTT	A	1	0.00322581	FALSE
chr7	6025136	G	A	48	0.154839	FALSE
chr7	6025188	CT	C	155	0.5	FALSE
chr7	6025278	G	A	40	0.129032	FALSE
chr7	6025436	A	G	1	0.00322581	FALSE
chr7	6025542	G	A	3	0.00967742	FALSE
chr7	6025590	A	C	2	0.00645161	FALSE
chr7	6025703	A	G	151	0.487097	FALSE
chr7	6025758	T	C	1	0.00322581	FALSE
chr7	6025842	T	C	1	0.00322581	FALSE
chr7	6025845	C	T	100	0.322581	FALSE
chr7	6025846	G	A	2	0.00645161	FALSE
chr7	6025894	C	T	17	0.0548387	FALSE
chr7	6025980	G	A	14	0.0451613	FALSE
chr7	6026062	C	G	1	0.00322581	FALSE
chr7	6026121	G	A	2	0.00645161	FALSE
chr7	6026192	G	A	2	0.00645161	FALSE
chr7	6026222	C	CTGA	44	0.141935	FALSE
chr7	6026384	C	T	41	0.132258	FALSE
chr7	6026530	C	T	4	0.0129032	FALSE
chr7	6026708	C	A	1	0.00322581	FALSE
chr7	6026775	T	C	272	0.877419	FALSE
chr7	6026787	C	T	2	0.00645161	FALSE
chr7	6026827	G	C	3	0.00967742	FALSE
chr7	6026839	A	G	6	0.0193548	FALSE
chr7	6026864	G	A	17	0.0548387	FALSE
chr7	6026865	T	C	2	0.00645161	FALSE
chr7	6026908	G	A	17	0.0548387	FALSE
chr7	6026942	G	T	42	0.135484	FALSE
chr7	6026959	G	C	4	0.0129032	FALSE
chr7	6026988	G	A	102	0.329032	FALSE
chr7	6027367	G	A	1	0.00322581	FALSE
chr7	6027373	A	G	1	0.00322581	FALSE
chr7	6027449	G	A	1	0.00322581	FALSE
chr7	6027501	C	T	1	0.00322581	FALSE
chr7	6027640	C	T	60	0.193548	FALSE
chr7	6027682	TCAA	T	1	0.00322581	FALSE
chr7	6027683	CAA	C	7	0.0225806	FALSE
chr7	6027683	CAAA	C	78	0.251613	FALSE
chr7	6027683	CAAAA	C	41	0.132258	FALSE
chr7	6027683	CAAAAA	C	4	0.0129032	FALSE
chr7	6027702	A	C	42	0.135484	FALSE
chr7	6027704	A	C	3	0.00967742	FALSE
chr7	6027710	C	A	1	0.00322581	FALSE
chr7	6028029	CA	C	155	0.5	FALSE
chr7	6028112	T	C	2	0.00645161	FALSE
chr7	6028179	G	C	1	0.00322581	FALSE
chr7	6028187	C	T	6	0.0193548	FALSE
chr7	6028190	T	C	42	0.135484	FALSE
chr7	6028198	A	C	1	0.00322581	FALSE
chr7	6028463	T	C	1	0.00322581	FALSE
chr7	6028467	C	T	1	0.00322581	FALSE
chr7	6028481	TTTTG	T	42	0.135484	FALSE
chr7	6028577	C	G	2	0.00645161	FALSE
chr7	6028600	A	C	8	0.0258065	FALSE
chr7	6028601	G	C	5	0.016129	FALSE
chr7	6028647	C	T	100	0.322581	FALSE
chr7	6028687	C	T	51	0.164516	FALSE
chr7	6028696	T	C	27	0.0870968	FALSE
chr7	6028719	G	A	2	0.00645161	FALSE
chr7	6028726	C	T	1	0.00322581	FALSE
chr7	6028751	G	T	4	0.0129032	FALSE
chr7	6028761	A	G	1	0.00322581	FALSE
chr7	6028768	G	A	221	0.712903	FALSE
chr7	6028773	G	A	1	0.00322581	FALSE
chr7	6028781	T	A	1	0.00322581	FALSE
chr7	6028826	C	T	1	0.00322581	FALSE
chr7	6028905	T	C	2	0.00645161	FALSE
chr7	6028979	T	C	1	0.00322581	FALSE
chr7	6029012	T	C	217	0.7	FALSE
chr7	6029018	C	T	1	0.00322581	FALSE
chr7	6029145	C	T	2	0.00645161	FALSE
chr7	6029203	C	G	1	0.00322581	FALSE
chr7	6029579	A	C	92	0.296774	FALSE
chr7	6029579	A	G	4	0.0129032	FALSE
chr7	6029579	A	T	36	0.116129	FALSE
chr7	6029581	C	T	14	0.0451613	FALSE
chr7	6029582	G	A	1	0.00322581	FALSE
chr7	6029639	T	C	2	0.00645161	FALSE
chr7	6029674	T	C	2	0.00645161	FALSE
chr7	6029675	G	T	2	0.00645161	FALSE
chr7	6029677	C	T	2	0.00645161	FALSE
chr7	6029678	G	A	1	0.00322581	FALSE
chr7	6029678	G	T	3	0.00967742	FALSE
chr7	6029681	T	C	13	0.0419355	FALSE
chr7	6029683	G	A	2	0.00645161	FALSE
chr7	6029689	A	G	2	0.00645161	FALSE
chr7	6029690	G	A	2	0.00645161	FALSE
chr7	6029690	G	C	2	0.00645161	FALSE
chr7	6029695	G	A	2	0.00645161	FALSE
chr7	6029696	T	C	1	0.00322581	FALSE
chr7	6029699	C	T	5	0.016129	FALSE
chr7	6029701	C	T	4	0.0129032	FALSE
chr7	6029702	G	A	2	0.00645161	FALSE
chr7	6029704	T	C	2	0.00645161	FALSE
chr7	6029705	C	A	2	0.00645161	FALSE
chr7	6029706	T	G	2	0.00645161	FALSE
chr7	6029707	C	T	4	0.0129032	FALSE
chr7	6029708	A	G	5	0.016129	FALSE
chr7	6029717	C	T	6	0.0193548	FALSE
chr7	6029724	C	T	2	0.00645161	FALSE
chr7	6029726	C	A	4	0.0129032	FALSE
chr7	6029726	C	T	1	0.00322581	FALSE
chr7	6029727	C	T	4	0.0129032	FALSE
chr7	6029731	T	C	5	0.016129	FALSE
chr7	6029732	G	A	4	0.0129032	FALSE
chr7	6029733	G	A	2	0.00645161	FALSE
chr7	6029736	T	C	2	0.00645161	FALSE
chr7	6029736	T	G	2	0.00645161	FALSE
chr7	6029741	T	A	4	0.0129032	FALSE
chr7	6029741	T	C	5	0.016129	FALSE
chr7	6029742	G	A	2	0.00645161	FALSE
chr7	6029745	T	G	1	0.00322581	FALSE
chr7	6029746	C	A	2	0.00645161	FALSE
chr7	6029747	TC	T	2	0.00645161	FALSE
chr7	6029748	C	T	5	0.016129	FALSE
chr7	6029764	G	T	2	0.00645161	FALSE
chr7	6029765	A	G	2	0.00645161	FALSE
chr7	6029765	A	T	2	0.00645161	FALSE
chr7	6029775	G	T	2	0.00645161	FALSE
chr7	6029788	T	C	2	0.00645161	FALSE
chr7	6029795	A	C	2	0.00645161	FALSE
chr7	6029813	A	G	2	0.00645161	FALSE
chr7	6029815	T	G	2	0.00645161	FALSE
chr7	6029822	A	G	2	0.00645161	FALSE
chr7	6029823	G	T	2	0.00645161	FALSE
chr7	6029826	A	G	3	0.00967742	FALSE
chr7	6029827	T	C	4	0.0129032	FALSE
chr7	6029836	A	T	1	0.00322581	FALSE
chr7	6029839	G	A	3	0.00967742	FALSE
chr7	6029842	T	A	7	0.0225806	FALSE
chr7	6029842	T	C	1	0.00322581	FALSE
chr7	6029845	G	C	1	0.00322581	FALSE
chr7	6029846	C	T	2	0.00645161	FALSE
chr7	6029849	G	A	2	0.00645161	FALSE
chr7	6029852	T	A	1	0.00322581	FALSE
chr7	6029855	T	C	2	0.00645161	FALSE
chr7	6029858	C	T	1	0.00322581	FALSE
chr7	6029859	G	A	4	0.0129032	FALSE
chr7	6029859	G	C	2	0.00645161	FALSE
chr7	6029860	A	G	1	0.00322581	FALSE
chr7	6029861	A	G	2	0.00645161	FALSE
chr7	6029862	C	T	2	0.00645161	FALSE
chr7	6029863	T	C	1	0.00322581	FALSE
chr7	6029865	A	C	2	0.00645161	FALSE
chr7	6029866	C	T	2	0.00645161	FALSE
chr7	6029867	A	G	2	0.00645161	FALSE
chr7	6029873	A	G	1	0.00322581	FALSE
chr7	6029874	A	G	3	0.00967742	FALSE
chr7	6029890	T	C	2	0.00645161	FALSE
chr7	6029892	G	T	1	0.00322581	FALSE
chr7	6029898	C	A	2	0.00645161	FALSE
chr7	6029904	T	A	4	0.0129032	FALSE
chr7	6029904	T	G	6	0.0193548	FALSE
chr7	6029909	G	T	1	0.00322581	FALSE
chr7	6029912	T	C	2	0.00645161	FALSE
chr7	6029916	G	A	2	0.00645161	FALSE
chr7	6029919	G	A	2	0.00645161	FALSE
chr7	6029920	T	C	2	0.00645161	FALSE
chr7	6029923	G	T	1	0.00322581	FALSE
chr7	6029928	C	T	1	0.00322581	FALSE
chr7	6029929	G	A	3	0.00967742	FALSE
chr7	6029930	C	T	3	0.00967742	FALSE
chr7	6029935	A	G	1	0.00322581	FALSE
chr7	6029937	C	A	1	0.00322581	FALSE
chr7	6029942	T	C	1	0.00322581	FALSE
chr7	6029944	C	A	2	0.00645161	FALSE
chr7	6029945	A	C	1	0.00322581	FALSE
chr7	6029957	A	G	1	0.00322581	FALSE
chr7	6029959	A	G	2	0.00645161	FALSE
chr7	6029960	A	C	2	0.00645161	FALSE
chr7	6029966	C	T	1	0.00322581	FALSE
chr7	6029967	C	T	1	0.00322581	FALSE
chr7	6029968	C	T	1	0.00322581	FALSE
chr7	6029973	A	G	2	0.00645161	FALSE
chr7	6029979	T	C	1	0.00322581	FALSE
chr7	6029982	T	C	1	0.00322581	FALSE
chr7	6029987	T	C	1	0.00322581	FALSE
chr7	6029991	A	T	2	0.00645161	FALSE
chr7	6029992	T	G	3	0.00967742	FALSE
chr7	6029993	T	C	1	0.00322581	FALSE
chr7	6029998	A	G	1	0.00322581	FALSE
chr7	6030001	A	G	2	0.00645161	FALSE
chr7	6030011	A	G	1	0.00322581	FALSE
chr7	6030012	A	G	2	0.00645161	FALSE
chr7	6030020	C	T	2	0.00645161	FALSE
chr7	6030023	T	A	2	0.00645161	FALSE
chr7	6030023	T	C	1	0.00322581	FALSE
chr7	6030024	G	A	2	0.00645161	FALSE
chr7	6030025	T	A	2	0.00645161	FALSE
chr7	6030034	A	G	1	0.00322581	FALSE
chr7	6030060	T	C	1	0.00322581	FALSE
chr7	6030062	T	C	2	0.00645161	FALSE
chr7	6030074	G	T	1	0.00322581	FALSE
chr7	6030080	G	T	2	0.00645161	FALSE
chr7	6030086	T	A	1	0.00322581	FALSE
chr7	6030091	A	T	2	0.00645161	FALSE
chr7	6030092	A	G	2	0.00645161	FALSE
chr7	6030094	A	G	1	0.00322581	FALSE
chr7	6030095	G	T	2	0.00645161	FALSE
chr7	6030098	A	G	4	0.0129032	FALSE
chr7	6030098	A	T	1	0.00322581	FALSE
chr7	6030105	G	T	2	0.00645161	FALSE
chr7	6030110	G	T	1	0.00322581	FALSE
chr7	6030117	T	C	1	0.00322581	FALSE
chr7	6030118	T	C	1	0.00322581	FALSE
chr7	6030120	G	T	3	0.00967742	FALSE
chr7	6030126	T	C	2	0.00645161	FALSE
chr7	6030128	G	T	2	0.00645161	FALSE
chr7	6030133	A	G	1	0.00322581	FALSE
chr7	6030134	G	T	2	0.00645161	FALSE
chr7	6030140	G	T	2	0.00645161	FALSE
chr7	6030141	C	A	2	0.00645161	FALSE
chr7	6030145	T	C	2	0.00645161	FALSE
chr7	6030148	A	G	2	0.00645161	FALSE
chr7	6030152	A	G	1	0.00322581	FALSE
chr7	6030155	A	G	2	0.00645161	FALSE
chr7	6030157	A	G	1	0.00322581	FALSE
chr7	6030158	A	G	1	0.00322581	FALSE
chr7	6030164	T	C	2	0.00645161	FALSE
chr7	6030174	A	G	1	0.00322581	FALSE
chr7	6030174	A	T	2	0.00645161	FALSE
chr7	6030179	A	G	2	0.00645161	FALSE
chr7	6030183	T	C	2	0.00645161	FALSE
chr7	6030184	A	G	2	0.00645161	FALSE
chr7	6030185	A	G	3	0.00967742	FALSE
chr7	6030190	T	A	1	0.00322581	FALSE
chr7	6030196	T	C	1	0.00322581	FALSE
chr7	6030219	A	G	2	0.00645161	FALSE
chr7	6030226	A	G	2	0.00645161	FALSE
chr7	6030230	C	A	1	0.00322581	FALSE
chr7	6030233	G	T	2	0.00645161	FALSE
chr7	6030235	A	G	1	0.00322581	FALSE
chr7	6030236	C	A	1	0.00322581	FALSE
chr7	6030239	T	C	2	0.00645161	FALSE
chr7	6030244	G	A	4	0.0129032	FALSE
chr7	6030245	T	C	1	0.00322581	FALSE
chr7	6030249	T	A	2	0.00645161	FALSE
chr7	6030258	T	C	2	0.00645161	FALSE
chr7	6030259	G	A	3	0.00967742	FALSE
chr7	6030269	G	T	1	0.00322581	FALSE
chr7	6030272	C	A	2	0.00645161	FALSE
chr7	6030277	T	C	1	0.00322581	FALSE
chr7	6030287	G	A	28	0.0903226	FALSE
chr7	6030288	C	T	4	0.0129032	FALSE
chr7	6030294	A	G	1	0.00322581	FALSE
chr7	6030295	A	G	4	0.0129032	FALSE
chr7	6030298	A	G	2	0.00645161	FALSE
chr7	6030301	A	T	2	0.00645161	FALSE
chr7	6030306	C	A	1	0.00322581	FALSE
chr7	6030311	A	G	2	0.00645161	FALSE
chr7	6030313	C	A	2	0.00645161	FALSE
chr7	6030316	G	T	2	0.00645161	FALSE
chr7	6030318	A	T	1	0.00322581	FALSE
chr7	6030320	T	A	1	0.00322581	FALSE
chr7	6030321	T	C	2	0.00645161	FALSE
chr7	6030322	C	A	1	0.00322581	FALSE
chr7	6030324	A	C	2	0.00645161	FALSE
chr7	6030339	T	C	2	0.00645161	FALSE
chr7	6030341	T	C	2	0.00645161	FALSE
chr7	6030350	A	G	1	0.00322581	FALSE
chr7	6030354	A	T	2	0.00645161	FALSE
chr7	6030355	A	G	1	0.00322581	FALSE
chr7	6030356	G	A	1	0.00322581	FALSE
chr7	6030357	A	T	2	0.00645161	FALSE
chr7	6030359	G	T	2	0.00645161	FALSE
chr7	6030362	G	T	2	0.00645161	FALSE
chr7	6030363	G	T	2	0.00645161	FALSE
chr7	6030365	T	C	1	0.00322581	FALSE
chr7	6030371	C	T	2	0.00645161	FALSE
chr7	6030372	A	G	4	0.0129032	FALSE
chr7	6030376	G	A	2	0.00645161	FALSE
chr7	6030378	T	G	2	0.00645161	FALSE
chr7	6030384	C	G	1	0.00322581	FALSE
chr7	6030384	C	T	1	0.00322581	FALSE
chr7	6030387	G	A	2	0.00645161	FALSE
chr7	6030389	A	T	1	0.00322581	FALSE
chr7	6030392	C	A	2	0.00645161	FALSE
chr7	6030396	G	T	2	0.00645161	FALSE
chr7	6030397	C	A	2	0.00645161	FALSE
chr7	6030397	C	T	2	0.00645161	FALSE
chr7	6030405	G	A	2	0.00645161	FALSE
chr7	6030406	A	G	2	0.00645161	FALSE
chr7	6030414	A	C	2	0.00645161	FALSE
chr7	6030421	G	A	2	0.00645161	FALSE
chr7	6030424	A	G	2	0.00645161	FALSE
chr7	6030430	A	G	2	0.00645161	FALSE
chr7	6030433	T	C	2	0.00645161	FALSE
chr7	6030437	G	C	7	0.0225806	FALSE
chr7	6030439	G	T	2	0.00645161	FALSE
chr7	6030443	A	G	5	0.016129	FALSE
chr7	6030445	G	A	3	0.00967742	FALSE
chr7	6030447	C	T	1	0.00322581	FALSE
chr7	6030448	C	T	1	0.00322581	FALSE
chr7	6030455	G	T	1	0.00322581	FALSE
chr7	6030456	C	A	1	0.00322581	FALSE
chr7	6030461	A	G	2	0.00645161	FALSE
chr7	6030465	C	T	2	0.00645161	FALSE
chr7	6030467	A	C	2	0.00645161	FALSE
chr7	6030467	A	G	2	0.00645161	FALSE
chr7	6030467	A	T	1	0.00322581	FALSE
chr7	6030469	A	C	1	0.00322581	FALSE
chr7	6030471	C	T	2	0.00645161	FALSE
chr7	6030472	C	A	2	0.00645161	FALSE
chr7	6030472	C	T	1	0.00322581	FALSE
chr7	6030473	C	A	2	0.00645161	FALSE
chr7	6030473	C	T	2	0.00645161	FALSE
chr7	6030474	G	A	4	0.0129032	FALSE
chr7	6030474	G	C	2	0.00645161	FALSE
chr7	6030475	T	C	3	0.00967742	FALSE
chr7	6030488	C	T	2	0.00645161	FALSE
chr7	6030499	A	T	2	0.00645161	FALSE
chr7	6030501	T	C	1	0.00322581	FALSE
chr7	6030507	A	G	2	0.00645161	FALSE
chr7	6030509	G	T	2	0.00645161	FALSE
chr7	6030511	T	G	2	0.00645161	FALSE
chr7	6030514	C	T	1	0.00322581	FALSE
chr7	6030515	A	G	1	0.00322581	FALSE
chr7	6030516	G	C	1	0.00322581	FALSE
chr7	6030517	G	T	1	0.00322581	FALSE
chr7	6030518	T	C	3	0.00967742	FALSE
chr7	6030522	T	C	1	0.00322581	FALSE
chr7	6030527	T	C	1	0.00322581	FALSE
chr7	6030531	T	C	1	0.00322581	FALSE
chr7	6030534	T	C	2	0.00645161	FALSE
chr7	6030535	A	T	2	0.00645161	FALSE
chr7	6030537	T	C	2	0.00645161	FALSE
chr7	6030546	T	G	2	0.00645161	FALSE
chr7	6030549	G	A	2	0.00645161	FALSE
chr7	6030552	G	A	2	0.00645161	FALSE
chr7	6030558	A	G	1	0.00322581	FALSE
chr7	6030560	C	T	1	0.00322581	FALSE
chr7	6030566	A	C	2	0.00645161	FALSE
chr7	6030574	A	G	2	0.00645161	FALSE
chr7	6030581	G	A	2	0.00645161	FALSE
chr7	6030585	A	G	2	0.00645161	FALSE
chr7	6030594	T	A	2	0.00645161	FALSE
chr7	6030603	A	T	1	0.00322581	FALSE
chr7	6030619	T	C	2	0.00645161	FALSE
chr7	6030625	G	T	2	0.00645161	FALSE
chr7	6030628	A	G	2	0.00645161	FALSE
chr7	6030642	T	C	1	0.00322581	FALSE
chr7	6030644	T	C	1	0.00322581	FALSE
chr7	6030651	A	G	4	0.0129032	FALSE
chr7	6030656	T	C	1	0.00322581	FALSE
chr7	6030659	T	C	2	0.00645161	FALSE
chr7	6030660	A	G	1	0.00322581	FALSE
chr7	6030663	A	G	1	0.00322581	FALSE
chr7	6030665	A	G	1	0.00322581	FALSE
chr7	6030671	A	T	1	0.00322581	FALSE
chr7	6030675	A	G	2	0.00645161	FALSE
chr7	6030676	A	T	2	0.00645161	FALSE
chr7	6030680	T	C	1	0.00322581	FALSE
chr7	6030683	A	G	1	0.00322581	FALSE
chr7	6030689	A	G	2	0.00645161	FALSE
chr7	6030690	A	G	2	0.00645161	FALSE
chr7	6030691	G	T	2	0.00645161	FALSE
chr7	6030707	T	C	2	0.00645161	FALSE
chr7	6030713	A	G	1	0.00322581	FALSE
chr7	6030715	A	G	2	0.00645161	FALSE
chr7	6030717	T	C	2	0.00645161	FALSE
chr7	6030721	A	G	2	0.00645161	FALSE
chr7	6030722	A	G	8	0.0258065	FALSE
chr7	6030724	A	G	2	0.00645161	FALSE
chr7	6030731	T	C	1	0.00322581	FALSE
chr7	6030732	T	A	2	0.00645161	FALSE
chr7	6030736	A	G	2	0.00645161	FALSE
chr7	6030741	T	C	2	0.00645161	FALSE
chr7	6030743	T	A	2	0.00645161	FALSE
chr7	6030752	A	G	1	0.00322581	FALSE
chr7	6030755	T	C	2	0.00645161	FALSE
chr7	6030758	C	T	1	0.00322581	FALSE
chr7	6030759	A	G	2	0.00645161	FALSE
chr7	6030761	A	G	5	0.016129	FALSE
chr7	6030765	T	C	2	0.00645161	FALSE
chr7	6030774	A	G	2	0.00645161	FALSE
chr7	6030777	G	A	2	0.00645161	FALSE
chr7	6030777	G	T	2	0.00645161	FALSE
chr7	6030778	G	T	4	0.0129032	FALSE
chr7	6030779	A	G	1	0.00322581	FALSE
chr7	6030780	A	G	2	0.00645161	FALSE
chr7	6030781	T	C	1	0.00322581	FALSE
chr7	6030787	T	C	2	0.00645161	FALSE
chr7	6030788	C	A	2	0.00645161	FALSE
chr7	6030791	C	A	2	0.00645161	FALSE
chr7	6030806	T	C	1	0.00322581	FALSE
chr7	6030810	G	T	3	0.00967742	FALSE
chr7	6030830	G	T	2	0.00645161	FALSE
chr7	6030836	A	G	2	0.00645161	FALSE
chr7	6030842	T	C	1	0.00322581	FALSE
chr7	6030843	T	A	2	0.00645161	FALSE
chr7	6030846	C	T	2	0.00645161	FALSE
chr7	6030849	C	A	2	0.00645161	FALSE
chr7	6030852	A	G	6	0.0193548	FALSE
chr7	6030857	A	G	2	0.00645161	FALSE
chr7	6030871	A	G	1	0.00322581	FALSE
chr7	6030872	A	G	2	0.00645161	FALSE
chr7	6030876	T	C	2	0.00645161	FALSE
chr7	6030879	T	C	1	0.00322581	FALSE
chr7	6030881	T	C	2	0.00645161	FALSE
chr7	6030883	T	C	2	0.00645161	FALSE
chr7	6030884	C	A	2	0.00645161	FALSE
chr7	6030886	T	C	1	0.00322581	FALSE
chr7	6030895	A	C	2	0.00645161	FALSE
chr7	6030906	G	T	1	0.00322581	FALSE
chr7	6030912	A	G	1	0.00322581	FALSE
chr7	6030916	A	G	2	0.00645161	FALSE
chr7	6030920	A	G	2	0.00645161	FALSE
chr7	6030926	A	C	2	0.00645161	FALSE
chr7	6030926	A	G	4	0.0129032	FALSE
chr7	6030927	G	T	1	0.00322581	FALSE
chr7	6030928	A	T	1	0.00322581	FALSE
chr7	6030929	G	T	1	0.00322581	FALSE
chr7	6030940	A	G	2	0.00645161	FALSE
chr7	6030946	T	C	2	0.00645161	FALSE
chr7	6030951	G	T	2	0.00645161	FALSE
chr7	6030952	G	T	1	0.00322581	FALSE
chr7	6030966	G	T	2	0.00645161	FALSE
chr7	6030970	C	A	2	0.00645161	FALSE
chr7	6030971	T	C	2	0.00645161	FALSE
chr7	6030978	C	A	2	0.00645161	FALSE
chr7	6030982	A	G	2	0.00645161	FALSE
chr7	6030985	A	T	1	0.00322581	FALSE
chr7	6030992	C	A	3	0.00967742	FALSE
chr7	6030998	C	A	4	0.0129032	FALSE
chr7	6031001	T	C	2	0.00645161	FALSE
chr7	6031006	C	A	2	0.00645161	FALSE
chr7	6031017	C	A	2	0.00645161	FALSE
chr7	6031022	A	G	2	0.00645161	FALSE
chr7	6031034	C	A	2	0.00645161	FALSE
chr7	6031042	A	C	2	0.00645161	FALSE
chr7	6031045	G	T	2	0.00645161	FALSE
chr7	6031056	G	T	4	0.0129032	FALSE
chr7	6031067	G	T	2	0.00645161	FALSE
chr7	6031070	C	A	1	0.00322581	FALSE
chr7	6031081	C	A	1	0.00322581	FALSE
chr7	6031082	T	C	1	0.00322581	FALSE
chr7	6031095	T	C	2	0.00645161	FALSE
chr7	6031097	A	G	1	0.00322581	FALSE
chr7	6031113	C	T	1	0.00322581	FALSE
chr7	6031116	T	C	2	0.00645161	FALSE
chr7	6031120	C	A	2	0.00645161	FALSE
chr7	6031124	C	A	3	0.00967742	FALSE
chr7	6031125	A	G	2	0.00645161	FALSE
chr7	6031135	A	G	1	0.00322581	FALSE
chr7	6031137	A	C	2	0.00645161	FALSE
chr7	6031146	A	G	2	0.00645161	FALSE
chr7	6031151	A	G	4	0.0129032	FALSE
chr7	6031157	G	A	2	0.00645161	FALSE
chr7	6031160	A	G	1	0.00322581	FALSE
chr7	6031161	C	A	1	0.00322581	FALSE
chr7	6031162	T	C	2	0.00645161	FALSE
chr7	6031165	G	T	4	0.0129032	FALSE
chr7	6031193	A	G	2	0.00645161	FALSE
chr7	6031199	G	A	2	0.00645161	FALSE
chr7	6031203	G	A	2	0.00645161	FALSE
chr7	6031217	T	C	3	0.00967742	FALSE
chr7	6031218	C	G	2	0.00645161	FALSE
chr7	6031230	G	T	2	0.00645161	FALSE
chr7	6031258	C	T	2	0.00645161	FALSE
chr7	6031262	A	G	1	0.00322581	FALSE
chr7	6031272	C	T	2	0.00645161	FALSE
chr7	6031281	T	C	2	0.00645161	FALSE
chr7	6031287	G	A	2	0.00645161	FALSE
chr7	6031291	A	G	1	0.00322581	FALSE
chr7	6031295	C	T	3	0.00967742	FALSE
chr7	6031304	A	G	2	0.00645161	FALSE
chr7	6031312	T	C	1	0.00322581	FALSE
chr7	6031323	A	G	1	0.00322581	FALSE
chr7	6031325	C	A	1	0.00322581	FALSE
chr7	6031327	A	G	4	0.0129032	FALSE
chr7	6031330	T	C	4	0.0129032	FALSE
chr7	6031335	T	G	2	0.00645161	FALSE
chr7	6031339	A	G	5	0.016129	FALSE
chr7	6031343	A	C	2	0.00645161	FALSE
chr7	6031346	T	A	1	0.00322581	FALSE
chr7	6031346	T	C	1	0.00322581	FALSE
chr7	6031347	G	A	2	0.00645161	FALSE
chr7	6031349	A	C	2	0.00645161	FALSE
chr7	6031361	T	G	2	0.00645161	FALSE
chr7	6031362	T	C	2	0.00645161	FALSE
chr7	6031362	T	G	2	0.00645161	FALSE
chr7	6031370	T	C	1	0.00322581	FALSE
chr7	6031374	T	G	2	0.00645161	FALSE
chr7	6031378	G	T	1	0.00322581	FALSE
chr7	6031387	T	A	1	0.00322581	FALSE
chr7	6031398	A	G	2	0.00645161	FALSE
chr7	6031402	A	G	1	0.00322581	FALSE
chr7	6031406	G	C	1	0.00322581	FALSE
chr7	6031408	T	G	1	0.00322581	FALSE
chr7	6031411	A	G	2	0.00645161	FALSE
chr7	6031415	A	C	2	0.00645161	FALSE
chr7	6031418	C	T	2	0.00645161	FALSE
chr7	6031419	G	A	2	0.00645161	FALSE
chr7	6031423	T	C	1	0.00322581	FALSE
chr7	6031424	C	G	1	0.00322581	FALSE
chr7	6031425	A	C	1	0.00322581	FALSE
chr7	6031427	G	T	1	0.00322581	FALSE
chr7	6031430	A	C	2	0.00645161	FALSE
chr7	6031430	A	G	2	0.00645161	FALSE
chr7	6031431	C	T	2	0.00645161	FALSE
chr7	6031434	C	T	2	0.00645161	FALSE
chr7	6031435	A	G	4	0.0129032	FALSE
chr7	6031440	A	G	2	0.00645161	FALSE
chr7	6031452	A	C	1	0.00322581	FALSE
chr7	6031454	A	G	2	0.00645161	FALSE
chr7	6031458	A	T	2	0.00645161	FALSE
chr7	6031460	A	G	2	0.00645161	FALSE
chr7	6031460	A	T	3	0.00967742	FALSE
chr7	6031464	C	T	3	0.00967742	FALSE
chr7	6031474	AAAAAC	A	7	0.0225806	FALSE
chr7	6031479	C	A	15	0.0483871	FALSE
chr7	6031479	C	G	2	0.00645161	FALSE
chr7	6031480	A	G	26	0.083871	FALSE
chr7	6031480	A	T	1	0.00322581	FALSE
chr7	6031485	C	A	87	0.280645	FALSE
chr7	6031486	A	T	1	0.00322581	FALSE
chr7	6031491	A	G	1	0.00322581	FALSE
chr7	6031493	T	C	1	0.00322581	FALSE
chr7	6031493	T	G	2	0.00645161	FALSE
chr7	6031499	G	A	1	0.00322581	FALSE
chr7	6031499	G	T	1	0.00322581	FALSE
chr7	6031501	C	A	1	0.00322581	FALSE
chr7	6031504	T	C	1	0.00322581	FALSE
chr7	6031510	G	T	1	0.00322581	FALSE
chr7	6031513	A	G	1	0.00322581	FALSE
chr7	6031519	T	C	2	0.00645161	FALSE
chr7	6031520	T	C	1	0.00322581	FALSE
chr7	6031530	G	T	1	0.00322581	FALSE
chr7	6031532	A	C	1	0.00322581	FALSE
chr7	6031536	C	T	147	0.474194	FALSE
chr7	6031544	T	C	1	0.00322581	FALSE
chr7	6031546	T	C	1	0.00322581	FALSE
chr7	6031554	T	C	3	0.00967742	FALSE
chr7	6031555	T	C	1	0.00322581	FALSE
chr7	6031555	T	G	1	0.00322581	FALSE
chr7	6031560	G	T	1	0.00322581	FALSE
chr7	6031561	A	G	1	0.00322581	FALSE
chr7	6031570	T	C	2	0.00645161	FALSE
chr7	6031570	T	G	1	0.00322581	FALSE
chr7	6031571	C	A	1	0.00322581	FALSE
chr7	6031572	A	G	1	0.00322581	FALSE
chr7	6031578	T	A	3	0.00967742	FALSE
chr7	6031578	T	C	1	0.00322581	FALSE
chr7	6031579	G	C	2	0.00645161	FALSE
chr7	6031579	G	T	1	0.00322581	FALSE
chr7	6031583	T	C	1	0.00322581	FALSE
chr7	6031584	G	T	1	0.00322581	FALSE
chr7	6031586	A	T	1	0.00322581	FALSE
chr7	6031587	A	G	2	0.00645161	FALSE
chr7	6031588	T	C	2	0.00645161	FALSE
chr7	6031590	C	T	2	0.00645161	FALSE
chr7	6031592	A	G	1	0.00322581	FALSE
chr7	6031592	A	T	1	0.00322581	FALSE
chr7	6031597	A	G	1	0.00322581	FALSE
chr7	6031608	A	C	1	0.00322581	FALSE
chr7	6031616	A	G	1	0.00322581	FALSE
chr7	6031618	A	G	1	0.00322581	FALSE
chr7	6031619	T	C	1	0.00322581	FALSE
chr7	6031628	C	T	1	0.00322581	FALSE
chr7	6031634	A	G	1	0.00322581	FALSE
chr7	6031635	T	C	2	0.00645161	FALSE
chr7	6031639	T	C	1	0.00322581	FALSE
chr7	6031640	A	G	1	0.00322581	FALSE
chr7	6031645	T	C	1	0.00322581	FALSE
chr7	6031649	G	T	2	0.00645161	FALSE
chr7	6031652	T	C	1	0.00322581	FALSE
chr7	6031653	A	G	1	0.00322581	FALSE
chr7	6031656	C	T	1	0.00322581	FALSE
chr7	6031658	T	A	1	0.00322581	FALSE
chr7	6031658	T	C	219	0.706452	FALSE
chr7	6031660	T	C	215	0.693548	FALSE
chr7	6031663	T	C	1	0.00322581	FALSE
chr7	6031664	A	G	1	0.00322581	FALSE
chr7	6031668	C	G	228	0.735484	FALSE
chr7	6031676	C	T	1	0.00322581	FALSE
chr7	6031682	T	C	1	0.00322581	FALSE
chr7	6031687	A	G	1	0.00322581	FALSE
chr7	6031690	T	C	1	0.00322581	FALSE
chr7	6031694	C	A	2	0.00645161	FALSE
chr7	6031695	A	G	2	0.00645161	FALSE
chr7	6031697	A	C	1	0.00322581	FALSE
chr7	6031697	A	G	1	0.00322581	FALSE
chr7	6031698	A	G	1	0.00322581	FALSE
chr7	6031698	A	T	1	0.00322581	FALSE
chr7	6031699	T	A	1	0.00322581	FALSE
chr7	6031700	A	T	1	0.00322581	FALSE
chr7	6031701	C	A	1	0.00322581	FALSE
chr7	6031706	A	T	2	0.00645161	FALSE
chr7	6031711	A	G	1	0.00322581	FALSE
chr7	6031714	A	G	1	0.00322581	FALSE
chr7	6031718	T	A	232	0.748387	FALSE
chr7	6031720	A	G	1	0.00322581	FALSE
chr7	6031721	A	G	1	0.00322581	FALSE
chr7	6031729	T	C	1	0.00322581	FALSE
chr7	6031730	G	T	1	0.00322581	FALSE
chr7	6031733	C	T	214	0.690323	FALSE
chr7	6031736	A	C	1	0.00322581	FALSE
chr7	6031736	A	G	207	0.667742	FALSE
chr7	6031737	G	A	195	0.629032	FALSE
chr7	6031737	G	C	2	0.00645161	FALSE
chr7	6031743	C	T	215	0.693548	FALSE
chr7	6031744	G	T	2	0.00645161	FALSE
chr7	6031749	C	T	2	0.00645161	FALSE
chr7	6031750	T	G	1	0.00322581	FALSE
chr7	6031752	A	G	1	0.00322581	FALSE
chr7	6031759	T	A	226	0.729032	FALSE
chr7	6031760	C	A	2	0.00645161	FALSE
chr7	6031766	T	C	1	0.00322581	FALSE
chr7	6031767	A	G	1	0.00322581	FALSE
chr7	6031776	G	A	1	0.00322581	FALSE
chr7	6031778	A	G	2	0.00645161	FALSE
chr7	6031779	T	C	1	0.00322581	FALSE
chr7	6031781	T	C	4	0.0129032	FALSE
chr7	6031782	T	C	1	0.00322581	FALSE
chr7	6031784	T	C	1	0.00322581	FALSE
chr7	6031786	A	G	1	0.00322581	FALSE
chr7	6031788	A	G	1	0.00322581	FALSE
chr7	6031789	A	G	2	0.00645161	FALSE
chr7	6031789	A	T	1	0.00322581	FALSE
chr7	6031804	GTTT	G	58	0.187097	FALSE
chr7	6031804	GTTTT	G	1	0.00322581	FALSE
chr7	6031804	GTTTT	GT	1	0.00322581	FALSE
chr7	6031805	T	G	2	0.00645161	FALSE
chr7	6031807	T	G	2	0.00645161	FALSE
chr7	6031808	T	C	1	0.00322581	FALSE
chr7	6031808	T	G	72	0.232258	FALSE
chr7	6031809	T	G	24	0.0774194	FALSE
chr7	6031810	T	A	1	0.00322581	FALSE
chr7	6031810	T	G	2	0.00645161	FALSE
chr7	6031822	T	A	229	0.73871	FALSE
chr7	6031823	C	A	2	0.00645161	FALSE
chr7	6031825	A	G	1	0.00322581	FALSE
chr7	6031826	G	A	2	0.00645161	FALSE
chr7	6031828	T	G	3	0.00967742	FALSE
chr7	6031829	C	A	1	0.00322581	FALSE
chr7	6031831	C	T	2	0.00645161	FALSE
chr7	6031834	C	A	1	0.00322581	FALSE
chr7	6031836	T	C	1	0.00322581	FALSE
chr7	6031838	T	C	1	0.00322581	FALSE
chr7	6031839	C	T	1	0.00322581	FALSE
chr7	6031843	G	T	1	0.00322581	FALSE
chr7	6031853	C	A	1	0.00322581	FALSE
chr7	6031855	G	T	1	0.00322581	FALSE
chr7	6031856	T	G	2	0.00645161	FALSE
chr7	6031865	C	A	2	0.00645161	FALSE
chr7	6031866	A	G	2	0.00645161	FALSE
chr7	6031870	C	A	1	0.00322581	FALSE
chr7	6031871	T	G	1	0.00322581	FALSE
chr7	6031873	A	G	1	0.00322581	FALSE
chr7	6031877	C	A	1	0.00322581	FALSE
chr7	6031878	A	G	1	0.00322581	FALSE
chr7	6031881	C	A	2	0.00645161	FALSE
chr7	6031884	A	G	1	0.00322581	FALSE
chr7	6031885	A	C	1	0.00322581	FALSE
chr7	6031886	C	A	1	0.00322581	FALSE
chr7	6031887	C	T	1	0.00322581	FALSE
chr7	6031890	C	A	1	0.00322581	FALSE
chr7	6031892	A	C	1	0.00322581	FALSE
chr7	6031895	C	T	162	0.522581	FALSE
chr7	6031896	T	C	3	0.00967742	FALSE
chr7	6031899	A	T	1	0.00322581	FALSE
chr7	6031902	G	C	2	0.00645161	FALSE
chr7	6031903	A	G	2	0.00645161	FALSE
chr7	6031907	T	C	3	0.00967742	FALSE
chr7	6031907	T	G	135	0.435484	FALSE
chr7	6031910	T	C	2	0.00645161	FALSE
chr7	6031912	T	C	114	0.367742	FALSE
chr7	6031913	G	C	125	0.403226	FALSE
chr7	6031914	T	G	2	0.00645161	FALSE
chr7	6031922	A	C	118	0.380645	FALSE
chr7	6031925	T	A	1	0.00322581	FALSE
chr7	6031925	T	C	1	0.00322581	FALSE
chr7	6031929	A	G	118	0.380645	FALSE
chr7	6031931	T	C	2	0.00645161	FALSE
chr7	6031932	T	G	2	0.00645161	FALSE
chr7	6031935	A	T	1	0.00322581	FALSE
chr7	6031936	T	C	90	0.290323	FALSE
chr7	6031937	T	C	1	0.00322581	FALSE
chr7	6031939	C	A	1	0.00322581	FALSE
chr7	6031945	G	T	1	0.00322581	FALSE
chr7	6031947	A	T	2	0.00645161	FALSE
chr7	6031948	T	C	8	0.0258065	FALSE
chr7	6031954	T	C	1	0.00322581	FALSE
chr7	6031955	T	A	1	0.00322581	FALSE
chr7	6031957	C	T	56	0.180645	FALSE
chr7	6031958	T	C	2	0.00645161	FALSE
chr7	6031959	T	C	1	0.00322581	FALSE
chr7	6031963	T	C	2	0.00645161	FALSE
chr7	6031964	T	C	2	0.00645161	FALSE
chr7	6031966	T	A	2	0.00645161	FALSE
chr7	6031969	C	A	5	0.016129	FALSE
chr7	6031969	C	G	3	0.00967742	FALSE
chr7	6031970	A	G	3	0.00967742	FALSE
chr7	6031970	A	T	2	0.00645161	FALSE
chr7	6031971	A	C	1	0.00322581	FALSE
chr7	6031971	A	G	2	0.00645161	FALSE
chr7	6031975	A	C	1	0.00322581	FALSE
chr7	6031977	T	C	2	0.00645161	FALSE
chr7	6031979	T	C	1	0.00322581	FALSE
chr7	6031979	T	G	2	0.00645161	FALSE
chr7	6031983	T	C	2	0.00645161	FALSE
chr7	6031988	T	A	2	0.00645161	FALSE
chr7	6031992	C	T	2	0.00645161	FALSE
chr7	6031994	A	G	1	0.00322581	FALSE
chr7	6031995	G	T	2	0.00645161	FALSE
chr7	6031996	A	G	2	0.00645161	FALSE
chr7	6032009	G	A	1	0.00322581	FALSE
chr7	6032010	G	T	2	0.00645161	FALSE
chr7	6032012	A	G	97	0.312903	FALSE
chr7	6032014	G	T	3	0.00967742	FALSE
chr7	6032015	A	G	1	0.00322581	FALSE
chr7	6032016	T	C	1	0.00322581	FALSE
chr7	6032018	T	C	1	0.00322581	FALSE
chr7	6032019	T	C	2	0.00645161	FALSE
chr7	6032024	C	T	2	0.00645161	FALSE
chr7	6032027	T	C	1	0.00322581	FALSE
chr7	6032030	A	C	2	0.00645161	FALSE
chr7	6032030	A	G	2	0.00645161	FALSE
chr7	6032030	A	T	1	0.00322581	FALSE
chr7	6032031	A	C	1	0.00322581	FALSE
chr7	6032036	T	C	99	0.319355	FALSE
chr7	6032043	G	A	94	0.303226	FALSE
chr7	6032046	G	A	2	0.00645161	FALSE
chr7	6032050	A	C	2	0.00645161	FALSE
chr7	6032064	A	C	1	0.00322581	FALSE
chr7	6032075	A	C	4	0.0129032	FALSE
chr7	6032075	A	G	1	0.00322581	FALSE
chr7	6032076	G	A	58	0.187097	FALSE
chr7	6032077	A	G	2	0.00645161	FALSE
chr7	6032087	A	G	2	0.00645161	FALSE
chr7	6032089	T	C	67	0.216129	FALSE
chr7	6032093	G	A	2	0.00645161	FALSE
chr7	6032098	A	C	2	0.00645161	FALSE
chr7	6032099	C	T	56	0.180645	FALSE
chr7	6032100	G	A	1	0.00322581	FALSE
chr7	6032103	A	G	1	0.00322581	FALSE
chr7	6032104	C	A	2	0.00645161	FALSE
chr7	6032106	A	C	1	0.00322581	FALSE
chr7	6032106	A	G	2	0.00645161	FALSE
chr7	6032107	T	C	55	0.177419	FALSE
chr7	6032107	T	G	2	0.00645161	FALSE
chr7	6032109	A	G	2	0.00645161	FALSE
chr7	6032114	A	C	7	0.0225806	FALSE
chr7	6032114	A	G	1	0.00322581	FALSE
chr7	6032115	T	G	1	0.00322581	FALSE
chr7	6032117	A	G	3	0.00967742	FALSE
chr7	6032119	T	C	1	0.00322581	FALSE
chr7	6032124	T	C	1	0.00322581	FALSE
chr7	6032125	G	A	30	0.0967742	FALSE
chr7	6032136	A	G	1	0.00322581	FALSE
chr7	6032139	T	C	15	0.0483871	FALSE
chr7	6032140	G	A	1	0.00322581	FALSE
chr7	6032141	G	A	2	0.00645161	FALSE
chr7	6032145	T	C	1	0.00322581	FALSE
chr7	6032152	T	C	2	0.00645161	FALSE
chr7	6032153	G	A	2	0.00645161	FALSE
chr7	6032155	T	C	2	0.00645161	FALSE
chr7	6032156	G	A	2	0.00645161	FALSE
chr7	6032157	G	T	2	0.00645161	FALSE
chr7	6032158	C	T	2	0.00645161	FALSE
chr7	6032161	G	A	1	0.00322581	FALSE
chr7	6032164	T	C	2	0.00645161	FALSE
chr7	6032170	C	T	1	0.00322581	FALSE
chr7	6032173	A	T	1	0.00322581	FALSE
chr7	6032178	T	C	1	0.00322581	FALSE
chr7	6032183	T	C	2	0.00645161	FALSE
chr7	6032189	G	T	2	0.00645161	FALSE
chr7	6032191	T	C	2	0.00645161	FALSE
chr7	6032193	C	T	2	0.00645161	FALSE
chr7	6032197	C	A	1	0.00322581	FALSE
chr7	6032197	C	T	2	0.00645161	FALSE
chr7	6032198	G	T	2	0.00645161	FALSE
chr7	6032201	T	C	1	0.00322581	FALSE
chr7	6032204	A	G	2	0.00645161	FALSE
chr7	6032211	A	G	1	0.00322581	FALSE
chr7	6032215	T	C	4	0.0129032	FALSE
chr7	6032219	G	A	1	0.00322581	FALSE
chr7	6032223	T	C	1	0.00322581	FALSE
chr7	6032232	T	C	1	0.00322581	FALSE
chr7	6032235	G	T	1	0.00322581	FALSE
chr7	6032248	G	C	1	0.00322581	FALSE
chr7	6032250	C	A	2	0.00645161	FALSE
chr7	6032258	A	C	1	0.00322581	FALSE
chr7	6032264	T	C	2	0.00645161	FALSE
chr7	6032265	T	C	2	0.00645161	FALSE
chr7	6032274	T	C	2	0.00645161	FALSE
chr7	6032274	T	G	2	0.00645161	FALSE
chr7	6032278	C	T	2	0.00645161	FALSE
chr7	6032279	T	A	1	0.00322581	FALSE
chr7	6032292	A	C	1	0.00322581	FALSE
chr7	6032326	A	G	2	0.00645161	FALSE
chr7	6032335	G	T	2	0.00645161	FALSE
chr7	6032365	C	A	1	0.00322581	FALSE
chr7	6032366	T	C	1	0.00322581	FALSE
chr7	6032382	A	G	1	0.00322581	FALSE
chr7	6032387	G	T	2	0.00645161	FALSE
chr7	6032391	A	G	2	0.00645161	FALSE
chr7	6032394	T	C	4	0.0129032	FALSE
chr7	6032399	C	T	2	0.00645161	FALSE
chr7	6032400	A	G	2	0.00645161	FALSE
chr7	6032405	A	G	1	0.00322581	FALSE
chr7	6032408	T	C	3	0.00967742	FALSE
chr7	6032410	T	C	2	0.00645161	FALSE
chr7	6032419	T	C	1	0.00322581	FALSE
chr7	6032421	T	C	3	0.00967742	FALSE
chr7	6032425	A	G	2	0.00645161	FALSE
chr7	6032427	T	C	2	0.00645161	FALSE
chr7	6032432	T	C	2	0.00645161	FALSE
chr7	6032437	C	A	2	0.00645161	FALSE
chr7	6032440	A	G	2	0.00645161	FALSE
chr7	6032441	T	C	1	0.00322581	FALSE
chr7	6032457	C	A	1	0.00322581	FALSE
chr7	6032458	T	C	1	0.00322581	FALSE
chr7	6032459	G	T	4	0.0129032	FALSE
chr7	6032468	T	C	1	0.00322581	FALSE
chr7	6032481	T	C	3	0.00967742	FALSE
chr7	6032482	G	T	2	0.00645161	FALSE
chr7	6032485	C	A	2	0.00645161	FALSE
chr7	6032485	C	T	2	0.00645161	FALSE
chr7	6032486	T	C	1	0.00322581	FALSE
chr7	6032488	T	C	1	0.00322581	FALSE
chr7	6032490	A	G	2	0.00645161	FALSE
chr7	6032492	A	G	2	0.00645161	FALSE
chr7	6032493	A	G	1	0.00322581	FALSE
chr7	6032494	A	G	1	0.00322581	FALSE
chr7	6032495	T	C	1	0.00322581	FALSE
chr7	6032502	G	A	2	0.00645161	FALSE
chr7	6032503	A	G	1	0.00322581	FALSE
chr7	6032505	A	C	1	0.00322581	FALSE
chr7	6032506	T	C	3	0.00967742	FALSE
chr7	6032507	G	A	1	0.00322581	FALSE
chr7	6032507	G	T	2	0.00645161	FALSE
chr7	6032511	G	A	1	0.00322581	FALSE
chr7	6032516	G	A	2	0.00645161	FALSE
chr7	6032518	T	G	2	0.00645161	FALSE
chr7	6032522	A	G	2	0.00645161	FALSE
chr7	6032524	G	T	1	0.00322581	FALSE
chr7	6032527	C	A	1	0.00322581	FALSE
chr7	6032533	A	G	6	0.0193548	FALSE
chr7	6032537	A	G	4	0.0129032	FALSE
chr7	6032539	T	C	2	0.00645161	FALSE
chr7	6032542	A	T	2	0.00645161	FALSE
chr7	6032543	T	C	3	0.00967742	FALSE
chr7	6032551	G	T	2	0.00645161	FALSE
chr7	6032552	A	G	2	0.00645161	FALSE
chr7	6032553	A	G	2	0.00645161	FALSE
chr7	6032554	A	G	2	0.00645161	FALSE
chr7	6032555	A	G	2	0.00645161	FALSE
chr7	6032556	G	T	1	0.00322581	FALSE
chr7	6032558	A	T	2	0.00645161	FALSE
chr7	6032560	C	A	2	0.00645161	FALSE
chr7	6032564	G	T	2	0.00645161	FALSE
chr7	6032565	A	G	1	0.00322581	FALSE
chr7	6032576	T	C	2	0.00645161	FALSE
chr7	6032578	A	T	2	0.00645161	FALSE
chr7	6032582	G	T	3	0.00967742	FALSE
chr7	6032590	C	A	2	0.00645161	FALSE
chr7	6032594	A	G	2	0.00645161	FALSE
chr7	6032595	A	G	2	0.00645161	FALSE
chr7	6032599	C	A	2	0.00645161	FALSE
chr7	6032611	A	G	1	0.00322581	FALSE
chr7	6032616	T	C	2	0.00645161	FALSE
chr7	6032624	A	G	2	0.00645161	FALSE
chr7	6032627	T	C	1	0.00322581	FALSE
chr7	6032635	C	A	3	0.00967742	FALSE
chr7	6032638	C	A	2	0.00645161	FALSE
chr7	6032641	A	G	1	0.00322581	FALSE
chr7	6032647	G	T	2	0.00645161	FALSE
chr7	6032649	T	C	1	0.00322581	FALSE
chr7	6032656	A	G	1	0.00322581	FALSE
chr7	6032658	T	C	1	0.00322581	FALSE
chr7	6032668	A	G	4	0.0129032	FALSE
chr7	6032669	A	G	1	0.00322581	FALSE
chr7	6032671	C	A	2	0.00645161	FALSE
chr7	6032675	T	C	2	0.00645161	FALSE
chr7	6032680	C	A	1	0.00322581	FALSE
chr7	6032684	T	C	2	0.00645161	FALSE
chr7	6032686	A	G	1	0.00322581	FALSE
chr7	6032688	A	G	1	0.00322581	FALSE
chr7	6032689	A	G	2	0.00645161	FALSE
chr7	6032693	A	G	2	0.00645161	FALSE
chr7	6032695	C	A	2	0.00645161	FALSE
chr7	6032700	A	C	2	0.00645161	FALSE
chr7	6032700	A	G	2	0.00645161	FALSE
chr7	6032703	C	A	2	0.00645161	FALSE
chr7	6032709	T	C	2	0.00645161	FALSE
chr7	6032711	A	C	1	0.00322581	FALSE
chr7	6032711	A	G	1	0.00322581	FALSE
chr7	6032713	A	G	1	0.00322581	FALSE
chr7	6032715	A	G	1	0.00322581	FALSE
chr7	6032719	G	A	1	0.00322581	FALSE
chr7	6032723	T	C	2	0.00645161	FALSE
chr7	6032723	T	G	1	0.00322581	FALSE
chr7	6032729	C	T	2	0.00645161	FALSE
chr7	6032731	G	A	1	0.00322581	FALSE
chr7	6032736	T	G	2	0.00645161	FALSE
chr7	6032737	C	T	3	0.00967742	FALSE
chr7	6032740	G	A	2	0.00645161	FALSE
chr7	6032745	T	C	2	0.00645161	FALSE
chr7	6032746	A	T	2	0.00645161	FALSE
chr7	6032748	T	A	16	0.0516129	FALSE
chr7	6032754	C	A	1	0.00322581	FALSE
chr7	6032754	C	T	2	0.00645161	FALSE
chr7	6032759	T	C	2	0.00645161	FALSE
chr7	6032766	T	C	5	0.016129	FALSE
chr7	6032769	A	C	3	0.00967742	FALSE
chr7	6032780	T	C	2	0.00645161	FALSE
chr7	6032788	G	T	2	0.00645161	FALSE
chr7	6032792	A	G	1	0.00322581	FALSE
chr7	6032800	T	C	2	0.00645161	FALSE
chr7	6032810	T	A	2	0.00645161	FALSE
chr7	6032812	G	A	1	0.00322581	FALSE
chr7	6032817	C	A	2	0.00645161	FALSE
chr7	6032824	A	G	2	0.00645161	FALSE
chr7	6032825	A	G	3	0.00967742	FALSE
chr7	6032829	C	A	2	0.00645161	FALSE
chr7	6032843	A	G	1	0.00322581	FALSE
chr7	6032845	A	C	2	0.00645161	FALSE
chr7	6032847	A	G	2	0.00645161	FALSE
chr7	6032849	A	G	1	0.00322581	FALSE
chr7	6032853	T	C	2	0.00645161	FALSE
chr7	6032855	A	G	1	0.00322581	FALSE
chr7	6032861	G	A	1	0.00322581	FALSE
chr7	6032861	G	T	2	0.00645161	FALSE
chr7	6032863	A	G	1	0.00322581	FALSE
chr7	6032870	C	T	1	0.00322581	FALSE
chr7	6032872	T	C	1	0.00322581	FALSE
chr7	6032872	T	G	1	0.00322581	FALSE
chr7	6032884	C	A	2	0.00645161	FALSE
chr7	6032893	T	G	2	0.00645161	FALSE
chr7	6032894	T	C	1	0.00322581	FALSE
chr7	6032896	A	G	2	0.00645161	FALSE
chr7	6032902	T	C	2	0.00645161	FALSE
chr7	6032906	G	A	2	0.00645161	FALSE
chr7	6032909	G	A	2	0.00645161	FALSE
chr7	6032909	G	C	1	0.00322581	FALSE
chr7	6032912	G	T	2	0.00645161	FALSE
chr7	6032913	A	C	2	0.00645161	FALSE
chr7	6032915	T	C	2	0.00645161	FALSE
chr7	6032917	G	A	2	0.00645161	FALSE
chr7	6032919	T	C	2	0.00645161	FALSE
chr7	6032920	T	A	2	0.00645161	FALSE
chr7	6032920	T	G	2	0.00645161	FALSE
chr7	6032925	C	T	1	0.00322581	FALSE
chr7	6032926	T	C	2	0.00645161	FALSE
chr7	6032927	G	C	2	0.00645161	FALSE
chr7	6032933	G	C	2	0.00645161	FALSE
chr7	6032936	A	T	2	0.00645161	FALSE
chr7	6032938	C	G	1	0.00322581	FALSE
chr7	6032947	A	G	1	0.00322581	FALSE
chr7	6032959	G	T	2	0.00645161	FALSE
chr7	6032960	T	C	2	0.00645161	FALSE
chr7	6032967	A	C	1	0.00322581	FALSE
chr7	6032967	A	G	2	0.00645161	FALSE
chr7	6032968	C	T	2	0.00645161	FALSE
chr7	6032969	T	A	2	0.00645161	FALSE
chr7	6032971	T	C	2	0.00645161	FALSE
chr7	6032972	A	G	2	0.00645161	FALSE
chr7	6032973	G	C	2	0.00645161	FALSE
chr7	6032981	G	A	2	0.00645161	FALSE
chr7	6032983	C	T	2	0.00645161	FALSE
chr7	6032984	A	G	2	0.00645161	FALSE
chr7	6033009	A	G	2	0.00645161	FALSE
chr7	6033015	A	G	1	0.00322581	FALSE
chr7	6033018	A	G	5	0.016129	FALSE
chr7	6033020	A	G	2	0.00645161	FALSE
chr7	6033022	G	A	1	0.00322581	FALSE
chr7	6033022	G	C	2	0.00645161	FALSE
chr7	6033022	G	T	2	0.00645161	FALSE
chr7	6033026	G	A	4	0.0129032	FALSE
chr7	6033027	A	G	2	0.00645161	FALSE
chr7	6033030	G	A	4	0.0129032	FALSE
chr7	6033030	G	T	2	0.00645161	FALSE
chr7	6033033	A	T	2	0.00645161	FALSE
chr7	6033040	C	A	1	0.00322581	FALSE
chr7	6033042	A	G	4	0.0129032	FALSE
chr7	6033046	A	G	2	0.00645161	FALSE
chr7	6033054	G	T	1	0.00322581	FALSE
chr7	6033057	A	G	3	0.00967742	FALSE
chr7	6033060	A	ATGT	2	0.00645161	FALSE
chr7	6033063	T	C	1	0.00322581	FALSE
chr7	6033064	G	T	1	0.00322581	FALSE
chr7	6033074	T	C	2	0.00645161	FALSE
chr7	6033077	A	G	2	0.00645161	FALSE
chr7	6033081	T	C	1	0.00322581	FALSE
chr7	6033082	C	A	2	0.00645161	FALSE
chr7	6033084	A	G	2	0.00645161	FALSE
chr7	6033090	C	A	2	0.00645161	FALSE
chr7	6033091	C	A	2	0.00645161	FALSE
chr7	6033095	T	C	2	0.00645161	FALSE
chr7	6033097	A	G	1	0.00322581	FALSE
chr7	6033099	C	A	1	0.00322581	FALSE
chr7	6033102	A	G	1	0.00322581	FALSE
chr7	6033111	A	G	1	0.00322581	FALSE
chr7	6033112	T	C	2	0.00645161	FALSE
chr7	6033113	C	A	2	0.00645161	FALSE
chr7	6033122	T	C	2	0.00645161	FALSE
chr7	6033124	T	C	2	0.00645161	FALSE
chr7	6033140	T	C	1	0.00322581	FALSE
chr7	6033152	T	C	2	0.00645161	FALSE
chr7	6033167	A	G	1	0.00322581	FALSE
chr7	6033172	A	G	1	0.00322581	FALSE
chr7	6033177	A	G	4	0.0129032	FALSE
chr7	6033190	T	C	1	0.00322581	FALSE
chr7	6033192	T	C	2	0.00645161	FALSE
chr7	6033195	A	G	1	0.00322581	FALSE
chr7	6033198	A	G	2	0.00645161	FALSE
chr7	6033200	A	G	2	0.00645161	FALSE
chr7	6033205	A	G	1	0.00322581	FALSE
chr7	6033206	A	C	1	0.00322581	FALSE
chr7	6033208	C	A	1	0.00322581	FALSE
chr7	6033210	T	C	2	0.00645161	FALSE
chr7	6033216	G	A	3	0.00967742	FALSE
chr7	6033220	G	A	3	0.00967742	FALSE
chr7	6033222	G	A	2	0.00645161	FALSE
chr7	6033224	T	C	2	0.00645161	FALSE
chr7	6033234	C	T	3	0.00967742	FALSE
chr7	6033235	T	C	1	0.00322581	FALSE
chr7	6033237	T	C	2	0.00645161	FALSE
chr7	6033241	C	T	4	0.0129032	FALSE
chr7	6033242	C	A	1	0.00322581	FALSE
chr7	6033243	C	A	1	0.00322581	FALSE
chr7	6033244	A	G	1	0.00322581	FALSE
chr7	6033246	C	T	3	0.00967742	FALSE
chr7	6033251	T	C	3	0.00967742	FALSE
chr7	6033257	A	G	6	0.0193548	FALSE
chr7	6033258	C	T	2	0.00645161	FALSE
chr7	6033259	A	C	1	0.00322581	FALSE
chr7	6033259	A	G	4	0.0129032	FALSE
chr7	6033266	G	A	2	0.00645161	FALSE
chr7	6033268	T	C	3	0.00967742	FALSE
chr7	6033269	G	T	2	0.00645161	FALSE
chr7	6033271	A	C	2	0.00645161	FALSE
chr7	6033272	T	G	1	0.00322581	FALSE
chr7	6033280	T	G	1	0.00322581	FALSE
chr7	6033286	G	A	1	0.00322581	FALSE
chr7	6033287	T	A	1	0.00322581	FALSE
chr7	6033289	C	T	2	0.00645161	FALSE
chr7	6033291	A	G	2	0.00645161	FALSE
chr7	6033293	A	G	1	0.00322581	FALSE
chr7	6033309	T	G	2	0.00645161	FALSE
chr7	6033311	G	T	1	0.00322581	FALSE
chr7	6033316	A	C	1	0.00322581	FALSE
chr7	6033320	C	T	1	0.00322581	FALSE
chr7	6033326	T	C	1	0.00322581	FALSE
chr7	6033328	C	T	1	0.00322581	FALSE
chr7	6033335	T	G	2	0.00645161	FALSE
chr7	6033336	A	C	1	0.00322581	FALSE
chr7	6033336	A	T	2	0.00645161	FALSE
chr7	6033337	C	A	2	0.00645161	FALSE
chr7	6033338	A	C	2	0.00645161	FALSE
chr7	6033339	A	G	1	0.00322581	FALSE
chr7	6033340	A	C	2	0.00645161	FALSE
chr7	6033345	A	C	2	0.00645161	FALSE
chr7	6033345	A	G	1	0.00322581	FALSE
chr7	6033348	C	T	1	0.00322581	FALSE
chr7	6033349	G	A	1	0.00322581	FALSE
chr7	6033357	T	C	2	0.00645161	FALSE
chr7	6033361	G	T	2	0.00645161	FALSE
chr7	6033362	C	G	2	0.00645161	FALSE
chr7	6033364	T	G	1	0.00322581	FALSE
chr7	6033370	T	C	1	0.00322581	FALSE
chr7	6033373	T	G	2	0.00645161	FALSE
chr7	6033376	T	C	1	0.00322581	FALSE
chr7	6033380	T	C	2	0.00645161	FALSE
chr7	6033380	T	G	1	0.00322581	FALSE
chr7	6033386	A	G	2	0.00645161	FALSE
chr7	6033388	A	C	1	0.00322581	FALSE
chr7	6033388	A	G	1	0.00322581	FALSE
chr7	6033390	G	C	1	0.00322581	FALSE
chr7	6033392	T	G	2	0.00645161	FALSE
chr7	6033394	G	A	2	0.00645161	FALSE
chr7	6033398	A	G	1	0.00322581	FALSE
chr7	6033404	A	C	2	0.00645161	FALSE
chr7	6033406	G	A	1	0.00322581	FALSE
chr7	6033410	T	C	2	0.00645161	FALSE
chr7	6033411	G	T	2	0.00645161	FALSE
chr7	6033413	A	C	1	0.00322581	FALSE
chr7	6033415	C	A	2	0.00645161	FALSE
chr7	6033426	T	A	2	0.00645161	FALSE
chr7	6033445	T	C	2	0.00645161	FALSE
chr7	6033448	T	C	4	0.0129032	FALSE
chr7	6033458	C	T	2	0.00645161	FALSE
chr7	6033469	G	A	2	0.00645161	FALSE
chr7	6033485	C	T	1	0.00322581	FALSE
chr7	6033489	G	A	2	0.00645161	FALSE
chr7	6033506	A	G	1	0.00322581	FALSE
chr7	6033514	A	T	1	0.00322581	FALSE
chr7	6033515	A	G	1	0.00322581	FALSE
chr7	6033523	A	G	1	0.00322581	FALSE
chr7	6033528	G	C	1	0.00322581	FALSE
chr7	6033528	G	T	2	0.00645161	FALSE
chr7	6033534	A	G	4	0.0129032	FALSE
chr7	6033536	G	T	1	0.00322581	FALSE
chr7	6033542	A	G	1	0.00322581	FALSE
chr7	6033547	A	G	1	0.00322581	FALSE
chr7	6033548	T	C	1	0.00322581	FALSE
chr7	6033551	T	C	2	0.00645161	FALSE
chr7	6033555	A	G	2	0.00645161	FALSE
chr7	6033556	G	T	2	0.00645161	FALSE
chr7	6033557	G	T	2	0.00645161	FALSE
chr7	6033558	T	A	2	0.00645161	FALSE
chr7	6033559	G	T	1	0.00322581	FALSE
chr7	6033567	A	G	1	0.00322581	FALSE
chr7	6033567	A	T	1	0.00322581	FALSE
chr7	6033570	T	C	1	0.00322581	FALSE
chr7	6033574	A	G	1	0.00322581	FALSE
chr7	6033576	A	G	2	0.00645161	FALSE
chr7	6033578	T	C	3	0.00967742	FALSE
chr7	6033580	T	C	1	0.00322581	FALSE
chr7	6033583	A	G	1	0.00322581	FALSE
chr7	6033587	T	C	1	0.00322581	FALSE
chr7	6033591	C	A	2	0.00645161	FALSE
chr7	6033596	A	G	1	0.00322581	FALSE
chr7	6033598	T	C	1	0.00322581	FALSE
chr7	6033600	T	A	2	0.00645161	FALSE
chr7	6033600	T	G	1	0.00322581	FALSE
chr7	6033601	T	C	1	0.00322581	FALSE
chr7	6033604	T	C	2	0.00645161	FALSE
chr7	6033608	T	C	2	0.00645161	FALSE
chr7	6033611	A	G	2	0.00645161	FALSE
chr7	6033620	T	C	2	0.00645161	FALSE
chr7	6033627	G	T	2	0.00645161	FALSE
chr7	6033628	T	C	2	0.00645161	FALSE
chr7	6033629	A	G	2	0.00645161	FALSE
chr7	6033630	A	G	2	0.00645161	FALSE
chr7	6033631	T	C	3	0.00967742	FALSE
chr7	6033640	A	G	2	0.00645161	FALSE
chr7	6033642	A	C	1	0.00322581	FALSE
chr7	6033644	A	G	2	0.00645161	FALSE
chr7	6033645	T	C	1	0.00322581	FALSE
chr7	6033647	T	C	2	0.00645161	FALSE
chr7	6033650	G	T	1	0.00322581	FALSE
chr7	6033653	T	C	2	0.00645161	FALSE
chr7	6033660	A	G	1	0.00322581	FALSE
chr7	6033661	C	A	1	0.00322581	FALSE
chr7	6033664	A	G	3	0.00967742	FALSE
chr7	6033664	A	T	2	0.00645161	FALSE
chr7	6033667	A	G	1	0.00322581	FALSE
chr7	6033669	A	G	4	0.0129032	FALSE
chr7	6033672	T	G	1	0.00322581	FALSE
chr7	6033677	T	C	2	0.00645161	FALSE
chr7	6033684	G	A	2	0.00645161	FALSE
chr7	6033685	C	A	3	0.00967742	FALSE
chr7	6033691	C	A	1	0.00322581	FALSE
chr7	6033693	A	G	1	0.00322581	FALSE
chr7	6033694	A	G	2	0.00645161	FALSE
chr7	6033694	A	T	1	0.00322581	FALSE
chr7	6033702	A	G	2	0.00645161	FALSE
chr7	6033707	T	A	1	0.00322581	FALSE
chr7	6033709	T	C	1	0.00322581	FALSE
chr7	6033710	G	A	2	0.00645161	FALSE
chr7	6033712	A	G	2	0.00645161	FALSE
chr7	6033721	A	C	1	0.00322581	FALSE
chr7	6033722	A	G	2	0.00645161	FALSE
chr7	6033728	C	A	2	0.00645161	FALSE
chr7	6033729	A	G	2	0.00645161	FALSE
chr7	6033747	T	C	1	0.00322581	FALSE
chr7	6033748	T	C	1	0.00322581	FALSE
chr7	6033751	C	T	3	0.00967742	FALSE
chr7	6033754	C	T	1	0.00322581	FALSE
chr7	6033755	T	C	1	0.00322581	FALSE
chr7	6033756	G	A	1	0.00322581	FALSE
chr7	6033757	T	A	1	0.00322581	FALSE
chr7	6033758	A	G	1	0.00322581	FALSE
chr7	6033759	A	G	2	0.00645161	FALSE
chr7	6033760	T	C	1	0.00322581	FALSE
chr7	6033762	C	A	2	0.00645161	FALSE
chr7	6033763	C	A	2	0.00645161	FALSE
chr7	6033765	G	A	2	0.00645161	FALSE
chr7	6033766	C	T	5	0.016129	FALSE
chr7	6033771	C	T	10	0.0322581	FALSE
chr7	6033772	G	A	1	0.00322581	FALSE
chr7	6033780	A	G	3	0.00967742	FALSE
chr7	6033781	A	G	1	0.00322581	FALSE
chr7	6033785	A	G	5	0.016129	FALSE
chr7	6033788	C	A	2	0.00645161	FALSE
chr7	6033789	A	G	2	0.00645161	FALSE
chr7	6033790	G	A	2	0.00645161	FALSE
chr7	6033791	A	C	2	0.00645161	FALSE
chr7	6033794	A	G	4	0.0129032	FALSE
chr7	6033794	A	T	1	0.00322581	FALSE
chr7	6033795	C	T	1	0.00322581	FALSE
chr7	6033800	T	C	1	0.00322581	FALSE
chr7	6033806	T	G	7	0.0225806	FALSE
chr7	6033807	T	A	2	0.00645161	FALSE
chr7	6033808	T	C	2	0.00645161	FALSE
chr7	6033810	A	C	2	0.00645161	FALSE
chr7	6033810	A	G	3	0.00967742	FALSE
chr7	6033811	A	G	2	0.00645161	FALSE
chr7	6033816	A	C	1	0.00322581	FALSE
chr7	6033817	T	G	3	0.00967742	FALSE
chr7	6033820	T	G	2	0.00645161	FALSE
chr7	6033822	G	A	1	0.00322581	FALSE
chr7	6033826	C	T	2	0.00645161	FALSE
chr7	6033828	T	C	1	0.00322581	FALSE
chr7	6033829	G	A	2	0.00645161	FALSE
chr7	6033835	A	C	4	0.0129032	FALSE
chr7	6033837	T	C	2	0.00645161	FALSE
chr7	6033840	G	A	2	0.00645161	FALSE
chr7	6033840	G	T	2	0.00645161	FALSE
chr7	6033843	T	C	4	0.0129032	FALSE
chr7	6033851	A	C	2	0.00645161	FALSE
chr7	6033852	G	A	2	0.00645161	FALSE
chr7	6033853	A	C	2	0.00645161	FALSE
chr7	6033854	C	T	2	0.00645161	FALSE
chr7	6033855	A	G	1	0.00322581	FALSE
chr7	6033859	A	G	1	0.00322581	FALSE
chr7	6033862	C	A	3	0.00967742	FALSE
chr7	6033863	T	C	2	0.00645161	FALSE
chr7	6033882	C	G	2	0.00645161	FALSE
chr7	6033883	G	A	8	0.0258065	FALSE
chr7	6033884	C	T	2	0.00645161	FALSE
chr7	6033885	G	A	2	0.00645161	FALSE
chr7	6033888	T	G	2	0.00645161	FALSE
chr7	6033892	A	G	1	0.00322581	FALSE
chr7	6033893	T	C	2	0.00645161	FALSE
chr7	6033904	T	C	1	0.00322581	FALSE
chr7	6033910	G	A	2	0.00645161	FALSE
chr7	6033912	T	A	4	0.0129032	FALSE
chr7	6033915	G	A	1	0.00322581	FALSE
chr7	6033925	T	A	4	0.0129032	FALSE
chr7	6033927	G	A	2	0.00645161	FALSE
chr7	6033927	G	T	1	0.00322581	FALSE
chr7	6033935	T	C	7	0.0225806	FALSE
chr7	6033940	A	T	1	0.00322581	FALSE
chr7	6033943	T	C	2	0.00645161	FALSE
chr7	6033949	T	C	1	0.00322581	FALSE
chr7	6033959	C	T	2	0.00645161	FALSE
chr7	6033960	C	A	2	0.00645161	FALSE
chr7	6033961	A	G	2	0.00645161	FALSE
chr7	6033963	A	G	3	0.00967742	FALSE
chr7	6033964	A	C	2	0.00645161	FALSE
chr7	6033966	C	A	2	0.00645161	FALSE
chr7	6033968	C	T	2	0.00645161	FALSE
chr7	6033969	A	G	1	0.00322581	FALSE
chr7	6033973	T	A	2	0.00645161	FALSE
chr7	6033975	G	A	1	0.00322581	FALSE
chr7	6033977	A	G	2	0.00645161	FALSE
chr7	6033989	C	T	1	0.00322581	FALSE
chr7	6033990	C	G	1	0.00322581	FALSE
chr7	6033990	C	T	1	0.00322581	FALSE
chr7	6034000	A	C	2	0.00645161	FALSE
chr7	6034001	G	A	2	0.00645161	FALSE
chr7	6034002	A	C	1	0.00322581	FALSE
chr7	6034002	A	G	4	0.0129032	FALSE
chr7	6034003	C	T	1	0.00322581	FALSE
chr7	6034004	T	C	2	0.00645161	FALSE
chr7	6034007	A	G	2	0.00645161	FALSE
chr7	6034011	C	A	3	0.00967742	FALSE
chr7	6034018	A	G	1	0.00322581	FALSE
chr7	6034019	A	C	4	0.0129032	FALSE
chr7	6034029	A	C	2	0.00645161	FALSE
chr7	6034029	A	G	1	0.00322581	FALSE
chr7	6034035	A	G	4	0.0129032	FALSE
chr7	6034049	A	G	1	0.00322581	FALSE
chr7	6034051	A	C	2	0.00645161	FALSE
chr7	6034055	A	G	1	0.00322581	FALSE
chr7	6034067	C	T	2	0.00645161	FALSE
chr7	6034069	T	C	2	0.00645161	FALSE
chr7	6034071	A	G	2	0.00645161	FALSE
chr7	6034075	A	G	2	0.00645161	FALSE
chr7	6034076	T	C	1	0.00322581	FALSE
chr7	6034077	G	T	3	0.00967742	FALSE
chr7	6034078	A	G	2	0.00645161	FALSE
chr7	6034079	T	A	1	0.00322581	FALSE
chr7	6034084	T	A	1	0.00322581	FALSE
chr7	6034091	C	T	2	0.00645161	FALSE
chr7	6034094	A	G	1	0.00322581	FALSE
chr7	6034097	A	G	2	0.00645161	FALSE
chr7	6034110	A	C	1	0.00322581	FALSE
chr7	6034115	A	C	1	0.00322581	FALSE
chr7	6034116	T	C	2	0.00645161	FALSE
chr7	6034117	T	C	1	0.00322581	FALSE
chr7	6034117	T	G	2	0.00645161	FALSE
chr7	6034157	C	T	3	0.00967742	FALSE
chr7	6034168	G	T	1	0.00322581	FALSE
chr7	6034170	C	T	2	0.00645161	FALSE
chr7	6034171	G	A	2	0.00645161	FALSE
chr7	6034175	T	C	2	0.00645161	FALSE
chr7	6034176	G	A	2	0.00645161	FALSE
chr7	6034179	C	T	2	0.00645161	FALSE
chr7	6034180	G	T	1	0.00322581	FALSE
chr7	6034183	T	C	2	0.00645161	FALSE
chr7	6034194	G	A	1	0.00322581	FALSE
chr7	6034194	G	T	2	0.00645161	FALSE
chr7	6034197	G	T	2	0.00645161	FALSE
chr7	6034198	A	G	1	0.00322581	FALSE
chr7	6034198	A	T	2	0.00645161	FALSE
chr7	6034201	A	C	1	0.00322581	FALSE
chr7	6034203	A	G	4	0.0129032	FALSE
chr7	6034215	T	C	2	0.00645161	FALSE
chr7	6034220	A	C	50	0.16129	FALSE
chr7	6034227	A	G	2	0.00645161	FALSE
chr7	6034233	T	C	1	0.00322581	FALSE
chr7	6034256	A	G	1	0.00322581	FALSE
chr7	6034269	T	G	2	0.00645161	FALSE
chr7	6034278	G	C	2	0.00645161	FALSE
chr7	6034278	G	T	2	0.00645161	FALSE
chr7	6034293	G	C	3	0.00967742	FALSE
chr7	6034299	C	T	2	0.00645161	FALSE
chr7	6034300	G	A	1	0.00322581	FALSE
chr7	6034324	G	A	1	0.00322581	FALSE
chr7	6034331	T	G	2	0.00645161	FALSE
chr7	6034337	G	A	2	0.00645161	FALSE
chr7	6034338	C	T	3	0.00967742	FALSE
chr7	6034341	A	T	1	0.00322581	FALSE
chr7	6034346	G	T	3	0.00967742	FALSE
chr7	6034351	G	A	3	0.00967742	FALSE
chr7	6034353	G	A	2	0.00645161	FALSE
chr7	6034355	C	A	1	0.00322581	FALSE
chr7	6034356	G	A	1	0.00322581	FALSE
chr7	6034357	A	T	2	0.00645161	FALSE
chr7	6034360	C	T	1	0.00322581	FALSE
chr7	6034361	C	T	1	0.00322581	FALSE
chr7	6034363	C	T	1	0.00322581	FALSE
chr7	6034375	C	T	1	0.00322581	FALSE
chr7	6034386	G	A	1	0.00322581	FALSE
chr7	6034388	C	A	2	0.00645161	FALSE
chr7	6034396	A	G	2	0.00645161	FALSE
chr7	6034398	T	C	1	0.00322581	FALSE
chr7	6034408	A	G	2	0.00645161	FALSE
chr7	6034416	A	G	3	0.00967742	FALSE
chr7	6034418	A	G	2	0.00645161	FALSE
chr7	6034436	T	G	1	0.00322581	FALSE
chr7	6034454	T	C	2	0.00645161	FALSE
chr7	6034479	T	C	2	0.00645161	FALSE
chr7	6034506	T	C	2	0.00645161	FALSE
chr7	6034512	A	G	2	0.00645161	FALSE
chr7	6034516	T	C	2	0.00645161	FALSE
chr7	6034520	G	T	1	0.00322581	FALSE
chr7	6034525	A	G	2	0.00645161	FALSE
chr7	6034527	T	C	2	0.00645161	FALSE
chr7	6034529	A	G	1	0.00322581	FALSE
chr7	6034543	A	G	2	0.00645161	FALSE
chr7	6034546	A	G	2	0.00645161	FALSE
chr7	6034559	T	C	2	0.00645161	FALSE
chr7	6034561	T	A	2	0.00645161	FALSE
chr7	6034566	T	C	2	0.00645161	FALSE
chr7	6034578	T	A	2	0.00645161	FALSE
chr7	6034591	A	G	2	0.00645161	FALSE
chr7	6034592	A	G	2	0.00645161	FALSE
chr7	6034601	T	A	1	0.00322581	FALSE
chr7	6034603	G	C	2	0.00645161	FALSE
chr7	6034613	G	T	2	0.00645161	FALSE
chr7	6034617	G	T	2	0.00645161	FALSE
chr7	6034622	C	A	2	0.00645161	FALSE
chr7	6034628	C	G	2	0.00645161	FALSE
chr7	6034630	A	G	2	0.00645161	FALSE
chr7	6034648	A	C	2	0.00645161	FALSE
chr7	6034655	A	G	2	0.00645161	FALSE
chr7	6034656	G	T	1	0.00322581	FALSE
chr7	6034662	G	A	2	0.00645161	FALSE
chr7	6034670	T	A	5	0.016129	FALSE
chr7	6034683	T	C	2	0.00645161	FALSE
chr7	6034684	T	C	2	0.00645161	FALSE
chr7	6034712	A	G	2	0.00645161	FALSE
chr7	6034716	T	C	2	0.00645161	FALSE
chr7	6034721	T	C	2	0.00645161	FALSE
chr7	6034721	T	G	2	0.00645161	FALSE
chr7	6034733	A	C	2	0.00645161	FALSE
chr7	6034734	T	C	1	0.00322581	FALSE
chr7	6034738	G	A	2	0.00645161	FALSE
chr7	6034741	T	G	2	0.00645161	FALSE
chr7	6034756	T	C	2	0.00645161	FALSE
chr7	6034762	A	G	1	0.00322581	FALSE
chr7	6034771	T	C	1	0.00322581	FALSE
chr7	6034775	C	T	2	0.00645161	FALSE
chr7	6034786	A	G	1	0.00322581	FALSE
chr7	6034794	A	G	1	0.00322581	FALSE
chr7	6034795	T	A	3	0.00967742	FALSE
chr7	6034806	T	A	1	0.00322581	FALSE
chr7	6034814	G	A	2	0.00645161	FALSE
chr7	6034815	T	C	2	0.00645161	FALSE
chr7	6034816	G	T	1	0.00322581	FALSE
chr7	6034818	A	G	24	0.0774194	FALSE
chr7	6034819	A	C	34	0.109677	FALSE
chr7	6034832	T	C	1	0.00322581	FALSE
chr7	6034846	T	C	1	0.00322581	FALSE
chr7	6034864	T	C	2	0.00645161	FALSE
chr7	6034872	T	C	2	0.00645161	FALSE
chr7	6034884	T	C	2	0.00645161	FALSE
chr7	6034884	T	G	2	0.00645161	FALSE
chr7	6034889	A	C	2	0.00645161	FALSE
chr7	6034889	A	G	2	0.00645161	FALSE
chr7	6034896	G	T	2	0.00645161	FALSE
chr7	6034920	G	A	1	0.00322581	FALSE
chr7	6034921	G	T	1	0.00322581	FALSE
chr7	6034930	A	G	2	0.00645161	FALSE
chr7	6034938	G	A	2	0.00645161	FALSE
chr7	6034944	A	G	1	0.00322581	FALSE
chr7	6034947	C	T	3	0.00967742	FALSE
chr7	6034948	A	G	3	0.00967742	FALSE
chr7	6034958	G	A	2	0.00645161	FALSE
chr7	6034964	G	A	1	0.00322581	FALSE
chr7	6034987	A	G	1	0.00322581	FALSE
chr7	6034992	T	C	1	0.00322581	FALSE
chr7	6035008	C	T	2	0.00645161	FALSE
chr7	6035009	T	C	2	0.00645161	FALSE
chr7	6035021	C	A	7	0.0225806	FALSE
chr7	6035031	A	G	2	0.00645161	FALSE
chr7	6035033	A	G	1	0.00322581	FALSE
chr7	6035043	A	C	2	0.00645161	FALSE
chr7	6035049	A	G	1	0.00322581	FALSE
chr7	6035051	A	G	2	0.00645161	FALSE
chr7	6035065	A	C	5	0.016129	FALSE
chr7	6035073	A	G	4	0.0129032	FALSE
chr7	6035080	C	T	1	0.00322581	FALSE
chr7	6035081	G	A	6	0.0193548	FALSE
chr7	6035082	T	C	1	0.00322581	FALSE
chr7	6035083	A	G	2	0.00645161	FALSE
chr7	6035109	A	G	2	0.00645161	FALSE
chr7	6035110	T	C	1	0.00322581	FALSE
chr7	6035129	A	G	2	0.00645161	FALSE
chr7	6035133	A	G	2	0.00645161	FALSE
chr7	6035135	A	G	2	0.00645161	FALSE
chr7	6035145	C	T	1	0.00322581	FALSE
chr7	6035160	A	C	2	0.00645161	FALSE
chr7	6035165	C	A	2	0.00645161	FALSE
chr7	6035183	C	T	2	0.00645161	FALSE
chr7	6035202	A	T	1	0.00322581	FALSE
chr7	6035207	T	C	2	0.00645161	FALSE
chr7	6035211	T	G	1	0.00322581	FALSE
chr7	6035213	T	C	2	0.00645161	FALSE
chr7	6035218	A	G	2	0.00645161	FALSE
chr7	6035228	A	C	1	0.00322581	FALSE
chr7	6035229	A	G	2	0.00645161	FALSE
chr7	6035230	C	T	1	0.00322581	FALSE
chr7	6035242	A	G	2	0.00645161	FALSE
chr7	6035247	G	T	3	0.00967742	FALSE
chr7	6035258	T	C	1	0.00322581	FALSE
chr7	6035263	T	C	4	0.0129032	FALSE
chr7	6035271	A	C	2	0.00645161	FALSE
chr7	6035273	C	G	2	0.00645161	FALSE
chr7	6035275	T	C	2	0.00645161	FALSE
chr7	6035308	G	T	2	0.00645161	FALSE
chr7	6035312	T	C	2	0.00645161	FALSE
chr7	6035320	A	G	1	0.00322581	FALSE
chr7	6035321	C	T	1	0.00322581	FALSE
chr7	6035329	T	C	2	0.00645161	FALSE
chr7	6035345	T	C	1	0.00322581	FALSE
chr7	6035346	G	A	2	0.00645161	FALSE
chr7	6035348	A	C	2	0.00645161	FALSE
chr7	6035354	A	C	1	0.00322581	FALSE
chr7	6035356	C	A	2	0.00645161	FALSE
chr7	6035358	A	G	2	0.00645161	FALSE
chr7	6035359	A	C	2	0.00645161	FALSE
chr7	6035366	G	T	2	0.00645161	FALSE
chr7	6035375	C	A	2	0.00645161	FALSE
chr7	6035376	T	C	2	0.00645161	FALSE
chr7	6035394	C	T	1	0.00322581	FALSE
chr7	6035408	C	T	1	0.00322581	FALSE
chr7	6035409	T	C	1	0.00322581	FALSE
chr7	6035417	A	G	2	0.00645161	FALSE
chr7	6035418	A	G	2	0.00645161	FALSE
chr7	6035428	A	C	11	0.0354839	FALSE
chr7	6035430	T	G	2	0.00645161	FALSE
chr7	6035478	A	G	2	0.00645161	FALSE
chr7	6035479	C	T	2	0.00645161	FALSE
chr7	6035484	G	A	1	0.00322581	FALSE
chr7	6035486	A	G	2	0.00645161	FALSE
chr7	6035487	C	T	2	0.00645161	FALSE
chr7	6035490	C	T	2	0.00645161	FALSE
chr7	6035491	A	T	1	0.00322581	FALSE
chr7	6035496	A	G	2	0.00645161	FALSE
chr7	6035506	T	A	2	0.00645161	FALSE
chr7	6035507	C	T	15	0.0483871	FALSE
chr7	6035536	C	T	8	0.0258065	FALSE
chr7	6035537	C	A	2	0.00645161	FALSE
chr7	6035550	T	C	2	0.00645161	FALSE
chr7	6035553	T	C	1	0.00322581	FALSE
chr7	6035572	C	G	2	0.00645161	FALSE
chr7	6035586	A	G	2	0.00645161	FALSE
chr7	6035587	T	C	2	0.00645161	FALSE
chr7	6035588	T	C	1	0.00322581	FALSE
chr7	6035594	A	G	2	0.00645161	FALSE
chr7	6035595	A	G	2	0.00645161	FALSE
chr7	6035604	C	A	2	0.00645161	FALSE
chr7	6035604	C	T	1	0.00322581	FALSE
chr7	6035624	A	T	2	0.00645161	FALSE
chr7	6035627	A	G	2	0.00645161	FALSE
chr7	6035642	T	G	2	0.00645161	FALSE
chr7	6035645	T	G	2	0.00645161	FALSE
chr7	6035649	A	G	1	0.00322581	FALSE
chr7	6035651	T	C	1	0.00322581	FALSE
chr7	6035653	T	C	2	0.00645161	FALSE
chr7	6035659	A	T	2	0.00645161	FALSE
chr7	6035674	T	C	2	0.00645161	FALSE
chr7	6035699	A	G	2	0.00645161	FALSE
chr7	6035704	T	A	2	0.00645161	FALSE
chr7	6035728	T	C	1	0.00322581	FALSE
chr7	6035730	A	G	2	0.00645161	FALSE
chr7	6035741	A	C	1	0.00322581	FALSE
chr7	6035742	C	T	2	0.00645161	FALSE
chr7	6035751	T	G	2	0.00645161	FALSE
chr7	6035755	G	A	2	0.00645161	FALSE
chr7	6035756	G	C	2	0.00645161	FALSE
chr7	6035758	A	G	2	0.00645161	FALSE
chr7	6035762	C	T	2	0.00645161	FALSE
chr7	6035770	A	C	2	0.00645161	FALSE
chr7	6035782	C	T	2	0.00645161	FALSE
chr7	6035800	C	T	2	0.00645161	FALSE
chr7	6035801	A	C	2	0.00645161	FALSE
chr7	6035808	C	T	1	0.00322581	FALSE
chr7	6035855	T	C	1	0.00322581	FALSE
chr7	6035867	C	A	2	0.00645161	FALSE
chr7	6035872	A	G	2	0.00645161	FALSE
chr7	6035912	T	C	1	0.00322581	FALSE
chr7	6035932	T	C	2	0.00645161	FALSE
chr7	6035944	A	G	16	0.0516129	FALSE
chr7	6035956	G	T	2	0.00645161	FALSE
chr7	6035958	G	C	1	0.00322581	FALSE
chr7	6035963	T	G	2	0.00645161	FALSE
chr7	6035973	T	C	2	0.00645161	FALSE
chr7	6035978	A	G	2	0.00645161	FALSE
chr7	6035989	A	G	2	0.00645161	FALSE
chr7	6036002	T	C	2	0.00645161	FALSE
chr7	6036005	C	T	13	0.0419355	FALSE
chr7	6036011	C	T	1	0.00322581	FALSE
chr7	6036015	T	C	1	0.00322581	FALSE
chr7	6036019	C	A	2	0.00645161	FALSE
chr7	6036019	C	T	2	0.00645161	FALSE
chr7	6036028	T	C	2	0.00645161	FALSE
chr7	6036031	A	C	1	0.00322581	FALSE
chr7	6036031	A	G	2	0.00645161	FALSE
chr7	6036038	C	T	2	0.00645161	FALSE
chr7	6036041	C	T	2	0.00645161	FALSE
chr7	6036043	G	A	2	0.00645161	FALSE
chr7	6036049	G	A	2	0.00645161	FALSE
chr7	6036054	T	C	2	0.00645161	FALSE
chr7	6036056	A	G	2	0.00645161	FALSE
chr7	6036062	T	C	2	0.00645161	FALSE
chr7	6036071	A	C	2	0.00645161	FALSE
chr7	6036079	G	T	2	0.00645161	FALSE
chr7	6036082	A	G	1	0.00322581	FALSE
chr7	6036104	T	C	2	0.00645161	FALSE
chr7	6036118	A	G	1	0.00322581	FALSE
chr7	6036119	G	C	1	0.00322581	FALSE
chr7	6036128	G	T	2	0.00645161	FALSE
chr7	6036144	A	T	2	0.00645161	FALSE
chr7	6036148	A	G	2	0.00645161	FALSE
chr7	6036158	A	G	2	0.00645161	FALSE
chr7	6036177	T	C	2	0.00645161	FALSE
chr7	6036193	A	G	2	0.00645161	FALSE
chr7	6036206	G	A	6	0.0193548	FALSE
chr7	6036216	A	C	1	0.00322581	FALSE
chr7	6036217	A	G	1	0.00322581	FALSE
chr7	6036218	A	C	1	0.00322581	FALSE
chr7	6036221	A	T	2	0.00645161	FALSE
chr7	6036223	T	A	10	0.0322581	FALSE
chr7	6036225	T	A	4	0.0129032	FALSE
chr7	6036227	T	A	4	0.0129032	FALSE
chr7	6036245	C	T	24	0.0774194	FALSE
chr7	6036254	A	G	2	0.00645161	FALSE
chr7	6036259	G	A	1	0.00322581	FALSE
chr7	6036264	C	A	2	0.00645161	FALSE
chr7	6036278	T	C	2	0.00645161	FALSE
chr7	6036282	A	G	4	0.0129032	FALSE
chr7	6036291	A	G	1	0.00322581	FALSE
chr7	6036314	A	G	1	0.00322581	FALSE
chr7	6036317	A	G	1	0.00322581	FALSE
chr7	6036323	A	G	1	0.00322581	FALSE
chr7	6036335	T	C	2	0.00645161	FALSE
chr7	6036347	A	G	2	0.00645161	FALSE
chr7	6036380	A	G	2	0.00645161	FALSE
chr7	6036382	T	C	1	0.00322581	FALSE
chr7	6036388	G	A	1	0.00322581	FALSE
chr7	6036432	A	G	2	0.00645161	FALSE
chr7	6036443	A	G	1	0.00322581	FALSE
chr7	6036447	A	G	2	0.00645161	FALSE
chr7	6036451	C	A	2	0.00645161	FALSE
chr7	6036473	A	G	2	0.00645161	FALSE
chr7	6036477	A	T	2	0.00645161	FALSE
chr7	6036482	A	G	1	0.00322581	FALSE
chr7	6036501	T	C	2	0.00645161	FALSE
chr7	6036515	C	A	17	0.0548387	FALSE
chr7	6036530	A	G	2	0.00645161	FALSE
chr7	6036550	A	C	2	0.00645161	FALSE
chr7	6036556	T	C	4	0.0129032	FALSE
chr7	6036559	T	C	2	0.00645161	FALSE
chr7	6036586	C	T	2	0.00645161	FALSE
chr7	6036591	A	G	2	0.00645161	FALSE
chr7	6036595	C	A	2	0.00645161	FALSE
chr7	6036601	T	C	2	0.00645161	FALSE
chr7	6036608	C	G	2	0.00645161	FALSE
chr7	6036609	A	C	1	0.00322581	FALSE
chr7	6036609	A	G	2	0.00645161	FALSE
chr7	6036631	A	T	2	0.00645161	FALSE
chr7	6036654	T	C	1	0.00322581	FALSE
chr7	6036656	G	A	2	0.00645161	FALSE
chr7	6036666	T	G	2	0.00645161	FALSE
chr7	6036674	C	T	2	0.00645161	FALSE
chr7	6036688	A	C	1	0.00322581	FALSE
chr7	6036702	G	A	1	0.00322581	FALSE
chr7	6036702	G	C	1	0.00322581	FALSE
chr7	6036736	T	C	1	0.00322581	FALSE
chr7	6036751	A	G	2	0.00645161	FALSE
chr7	6036762	T	C	1	0.00322581	FALSE
chr7	6036765	A	G	2	0.00645161	FALSE
chr7	6036776	T	A	2	0.00645161	FALSE
chr7	6036785	C	T	1	0.00322581	FALSE
chr7	6036794	A	G	2	0.00645161	FALSE
chr7	6036802	A	G	6	0.0193548	FALSE
chr7	6036803	C	T	1	0.00322581	FALSE
chr7	6036838	C	A	2	0.00645161	FALSE
chr7	6036840	G	T	2	0.00645161	FALSE
chr7	6036866	G	T	2	0.00645161	FALSE
chr7	6036869	A	G	2	0.00645161	FALSE
chr7	6036907	T	G	2	0.00645161	FALSE
chr7	6036924	C	A	2	0.00645161	FALSE
chr7	6036934	T	C	2	0.00645161	FALSE
chr7	6036948	T	C	2	0.00645161	FALSE
chr7	6036956	C	T	2	0.00645161	FALSE
chr7	6036973	G	T	2	0.00645161	FALSE
chr7	6036980	G	C	22	0.0709677	FALSE
chr7	6036983	A	G	2	0.00645161	FALSE
chr7	6036985	A	G	2	0.00645161	FALSE
chr7	6037015	C	A	1	0.00322581	FALSE
chr7	6037019	A	T	2	0.00645161	FALSE
chr7	6037020	G	T	2	0.00645161	FALSE
chr7	6037029	T	C	2	0.00645161	FALSE
chr7	6037044	A	G	2	0.00645161	FALSE
chr7	6037054	A	G	2	0.00645161	FALSE
chr7	6037055	C	T	2	0.00645161	FALSE
chr7	6037078	A	G	2	0.00645161	FALSE
chr7	6037080	A	T	2	0.00645161	FALSE
chr7	6037099	C	A	2	0.00645161	FALSE
chr7	6037108	C	A	1	0.00322581	FALSE
chr7	6037143	A	G	2	0.00645161	FALSE
chr7	6037179	T	C	2	0.00645161	FALSE
chr7	6037205	T	G	2	0.00645161	FALSE
[truncated: 340 more rows]

## Sheet: PMS2CL
chrom	pos	ref	alt	allele_count	allele_frequency	concordance_checked
chr7	6012561	G	A	2	0.00645161	FALSE
chr7	6012562	T	C	2	0.00645161	FALSE
chr7	6012574	A	G	2	0.00645161	FALSE
chr7	6012577	C	T	2	0.00645161	FALSE
chr7	6012601	G	A	2	0.00645161	FALSE
chr7	6012699	T	C	1	0.00322581	FALSE
chr7	6012704	T	C	1	0.00322581	FALSE
chr7	6012716	C	T	6	0.0193548	FALSE
chr7	6012718	C	A	3	0.00967742	FALSE
chr7	6012720	G	C	3	0.00967742	FALSE
chr7	6012720	G	T	1	0.00322581	FALSE
chr7	6012743	C	G	2	0.00645161	FALSE
chr7	6012746	T	C	2	0.00645161	FALSE
chr7	6012747	C	T	2	0.00645161	FALSE
chr7	6012758	G	A	2	0.00645161	FALSE
chr7	6012818	A	C	2	0.00645161	FALSE
chr7	6012822	AC	A	1	0.00322581	FALSE
chr7	6012823	C	A	2	0.00645161	FALSE
chr7	6012824	G	C	8	0.0258065	FALSE
chr7	6012937	G	GT	220	0.709677	FALSE
chr7	6012937	G	T	5	0.016129	FALSE
chr7	6013013	C	G	1	0.00322581	TRUE
chr7	6013049	C	G	76	0.245161	TRUE
chr7	6013096	C	T	1	0.00322581	TRUE
chr7	6013153	A	G	45	0.145161	TRUE
chr7	6013195	T	C	1	0.00322581	FALSE
chr7	6013291	C	T	2	0.00645161	FALSE
chr7	6013501	C	T	2	0.00645161	FALSE
chr7	6013684	G	A	1	0.00322581	FALSE
chr7	6013769	A	G	1	0.00322581	FALSE
chr7	6013878	G	C	1	0.00322581	FALSE
chr7	6013963	G	A	14	0.0451613	FALSE
chr7	6014004	C	G	1	0.00322581	FALSE
chr7	6014028	A	AC	310	1	FALSE
chr7	6014076	G	A	6	0.0193548	FALSE
chr7	6014191	G	A	6	0.0193548	FALSE
chr7	6014244	G	A	38	0.122581	FALSE
chr7	6014313	ACT	A	1	0.00322581	FALSE
chr7	6014340	A	C	1	0.00322581	FALSE
chr7	6014350	G	A	1	0.00322581	FALSE
chr7	6014512	T	C	16	0.0516129	FALSE
chr7	6014576	A	G	1	0.00322581	FALSE
chr7	6014616	T	G	39	0.125806	FALSE
chr7	6014653	G	A	1	0.00322581	FALSE
chr7	6014846	G	A	1	0.00322581	FALSE
chr7	6014857	A	C	1	0.00322581	FALSE
chr7	6014893	T	C	310	1	FALSE
chr7	6014911	G	A	4	0.0129032	FALSE
chr7	6014987	G	A	4	0.0129032	FALSE
chr7	6014988	T	C	76	0.245161	FALSE
chr7	6014998	A	T	63	0.203226	FALSE
chr7	6015041	G	A	4	0.0129032	FALSE
chr7	6015057	C	G	6	0.0193548	FALSE
chr7	6015057	C	T	1	0.00322581	FALSE
chr7	6015130	G	T	1	0.00322581	FALSE
chr7	6015167	C	CT	6	0.0193548	FALSE
chr7	6015167	C	T	1	0.00322581	FALSE
chr7	6015167	CTT	C	128	0.412903	FALSE
chr7	6015167	CTTT	C	20	0.0645161	FALSE
chr7	6015167	CTTT	CTT	4	0.0129032	FALSE
chr7	6015352	C	G	37	0.119355	FALSE
chr7	6015387	C	A	1	0.00322581	FALSE
chr7	6015447	G	A	1	0.00322581	FALSE
chr7	6015580	C	T	23	0.0741935	FALSE
chr7	6015599	C	T	6	0.0193548	FALSE
chr7	6015635	A	G	257	0.829032	FALSE
chr7	6015655	AG	A	142	0.458065	FALSE
chr7	6015672	C	G	1	0.00322581	FALSE
chr7	6015699	A	G	187	0.603226	FALSE
chr7	6015739	T	C	40	0.129032	FALSE
chr7	6015768	G	T	4	0.0129032	FALSE
chr7	6015774	G	T	4	0.0129032	FALSE
chr7	6015779	A	T	4	0.0129032	FALSE
chr7	6015783	C	T	4	0.0129032	FALSE
chr7	6015791	T	A	1	0.00322581	FALSE
chr7	6015791	T	C	2	0.00645161	FALSE
chr7	6015799	G	A	1	0.00322581	FALSE
chr7	6015807	C	T	1	0.00322581	FALSE
chr7	6015853	G	A	5	0.016129	FALSE
chr7	6015968	T	C	5	0.016129	FALSE
chr7	6016056	G	A	1	0.00322581	FALSE
chr7	6016066	C	T	1	0.00322581	FALSE
chr7	6016087	G	A	3	0.00967742	FALSE
chr7	6016109	A	G	86	0.277419	FALSE
chr7	6016136	C	A	140	0.451613	FALSE
chr7	6016215	G	A	3	0.00967742	FALSE
chr7	6016239	G	A	1	0.00322581	FALSE
chr7	6016257	C	T	1	0.00322581	FALSE
chr7	6016273	T	G	1	0.00322581	FALSE
chr7	6016280	C	T	1	0.00322581	FALSE
chr7	6016348	A	G	90	0.290323	FALSE
chr7	6016352	G	A	1	0.00322581	FALSE
chr7	6016380	T	C	2	0.00645161	FALSE
chr7	6016385	G	A	1	0.00322581	FALSE
chr7	6016414	G	C	1	0.00322581	FALSE
chr7	6016470	C	A	18	0.0580645	FALSE
chr7	6016641	G	C	1	0.00322581	FALSE
chr7	6016660	TA	T	62	0.2	FALSE
chr7	6016660	TAA	T	91	0.293548	FALSE
chr7	6016660	TAA	TA	86	0.277419	FALSE
chr7	6016660	TAAA	T	2	0.00645161	FALSE
chr7	6016660	TAAA	TA	2	0.00645161	FALSE
chr7	6016678	G	T	6	0.0193548	FALSE
chr7	6016717	G	A	6	0.0193548	FALSE
chr7	6016767	G	C	162	0.522581	FALSE
chr7	6016776	T	C	5	0.016129	FALSE
chr7	6016778	T	C	5	0.016129	FALSE
chr7	6016786	C	T	5	0.016129	FALSE
chr7	6016793	C	T	5	0.016129	FALSE
chr7	6016824	T	C	1	0.00322581	FALSE
chr7	6016846	C	T	24	0.0774194	FALSE
chr7	6016889	T	C	16	0.0516129	FALSE
chr7	6017021	TA	T	1	0.00322581	FALSE
chr7	6017049	G	A	173	0.558065	FALSE
chr7	6017084	G	A	6	0.0193548	FALSE
chr7	6017103	G	A	1	0.00322581	FALSE
chr7	6017163	C	T	2	0.00645161	FALSE
chr7	6017314	C	T	1	0.00322581	TRUE
chr7	6017324	G	A	2	0.00645161	TRUE
chr7	6017326	G	A	1	0.00322581	TRUE
chr7	6017340	T	C	173	0.558065	TRUE
chr7	6017473	G	A	2	0.00645161	FALSE
chr7	6017476	C	A	13	0.0419355	FALSE
chr7	6017476	C	T	2	0.00645161	FALSE
chr7	6017488	C	T	172	0.554839	FALSE
chr7	6017493	G	A	173	0.558065	FALSE
chr7	6017513	G	A	6	0.0193548	FALSE
chr7	6017516	T	C	149	0.480645	FALSE
chr7	6017517	G	A	128	0.412903	FALSE
chr7	6017522	C	A	172	0.554839	FALSE
chr7	6017523	A	G	207	0.667742	FALSE
chr7	6017526	G	A	172	0.554839	FALSE
chr7	6017547	C	G	172	0.554839	FALSE
chr7	6017633	C	T	1	0.00322581	FALSE
chr7	6017644	G	A	1	0.00322581	FALSE
chr7	6017664	T	C	147	0.474194	FALSE
chr7	6017667	T	C	23	0.0741935	FALSE
chr7	6017686	G	A	1	0.00322581	FALSE
chr7	6017687	C	G	1	0.00322581	FALSE
chr7	6017705	CG	C	64	0.206452	FALSE
chr7	6017706	G	A	3	0.00967742	FALSE
chr7	6017707	G	A	59	0.190323	FALSE
chr7	6017716	C	T	66	0.212903	FALSE
chr7	6017717	G	A	69	0.222581	FALSE
chr7	6017730	C	T	67	0.216129	FALSE
chr7	6017739	A	G	1	0.00322581	FALSE
chr7	6017749	C	T	4	0.0129032	FALSE
chr7	6017751	C	CAA	69	0.222581	FALSE
chr7	6017751	C	CAAAGAA	3	0.00967742	FALSE
chr7	6017751	C	CAAAGAAA	9	0.0290323	FALSE
chr7	6017753	G	A	55	0.177419	FALSE
chr7	6017753	G	GA	1	0.00322581	FALSE
chr7	6017753	G	GAGAAAAA	1	0.00322581	FALSE
chr7	6017753	GA	G	98	0.316129	FALSE
chr7	6017763	A	AAAAAT	50	0.16129	FALSE
chr7	6017763	A	AAAAT	49	0.158065	FALSE
chr7	6017763	A	AAAT	5	0.016129	FALSE
chr7	6017763	A	AAT	2	0.00645161	FALSE
chr7	6017763	A	T	87	0.280645	FALSE
chr7	6017772	C	T	172	0.554839	FALSE
chr7	6017786	A	C	172	0.554839	FALSE
chr7	6017788	C	G	172	0.554839	FALSE
chr7	6017792	C	A	1	0.00322581	FALSE
chr7	6017807	A	G	173	0.558065	FALSE
chr7	6017811	A	AC	172	0.554839	FALSE
chr7	6017827	T	C	1	0.00322581	FALSE
chr7	6017830	A	T	2	0.00645161	FALSE
chr7	6017832	T	TA	2	0.00645161	FALSE
chr7	6017832	T	TAA	2	0.00645161	FALSE
chr7	6017833	T	A	173	0.558065	FALSE
chr7	6017842	C	A	117	0.377419	FALSE
chr7	6017842	CT	C	115	0.370968	FALSE
chr7	6017844	G	A	173	0.558065	FALSE
chr7	6017850	T	C	6	0.0193548	FALSE
chr7	6017901	TG	T	48	0.154839	FALSE
chr7	6017902	G	A	115	0.370968	FALSE
chr7	6017903	A	AT	62	0.2	FALSE
chr7	6017903	A	ATT	60	0.193548	FALSE
chr7	6017903	AT	A	30	0.0967742	FALSE
chr7	6017903	ATT	A	3	0.00967742	FALSE
chr7	6017904	T	A	4	0.0129032	FALSE
chr7	6017963	G	A	2	0.00645161	FALSE
chr7	6018050	C	T	1	0.00322581	FALSE
chr7	6018058	C	G	242	0.780645	FALSE
chr7	6018090	T	C	2	0.00645161	FALSE
chr7	6018110	C	G	174	0.56129	FALSE
chr7	6018114	C	A	6	0.0193548	FALSE
chr7	6018249	A	G	174	0.56129	TRUE
chr7	6018314	TGA	T	6	0.0193548	TRUE
chr7	6018320	T	C	6	0.0193548	TRUE
chr7	6018444	A	G	211	0.680645	FALSE
chr7	6018455	C	T	208	0.670968	FALSE
chr7	6018456	T	A	209	0.674194	FALSE
chr7	6018458	C	T	208	0.670968	FALSE
chr7	6018531	T	C	2	0.00645161	FALSE
chr7	6018535	G	A	209	0.674194	FALSE
chr7	6018539	C	T	1	0.00322581	FALSE
chr7	6018583	T	C	1	0.00322581	FALSE
chr7	6018584	A	G	1	0.00322581	FALSE
chr7	6018589	C	G	209	0.674194	FALSE
chr7	6018591	C	T	208	0.670968	FALSE
chr7	6018592	G	A	1	0.00322581	FALSE
chr7	6018628	C	T	208	0.670968	FALSE
chr7	6018630	G	A	209	0.674194	FALSE
chr7	6018644	A	G	209	0.674194	FALSE
chr7	6018646	C	T	1	0.00322581	FALSE
chr7	6018652	A	C	291	0.93871	FALSE
chr7	6018670	A	G	35	0.112903	FALSE
chr7	6018688	A	G	1	0.00322581	FALSE
chr7	6018698	A	G	1	0.00322581	FALSE
chr7	6018734	T	G	36	0.116129	FALSE
chr7	6018752	AGGAG	A	33	0.106452	FALSE
chr7	6018771	T	C	35	0.112903	FALSE
chr7	6018774	TGA	T	33	0.106452	FALSE
chr7	6018790	G	A	35	0.112903	FALSE
chr7	6018796	G	A	35	0.112903	FALSE
chr7	6018810	G	A	29	0.0935484	FALSE
chr7	6018811	C	T	29	0.0935484	FALSE
chr7	6018812	G	A	63	0.203226	FALSE
chr7	6018816	C	T	31	0.1	FALSE
chr7	6018817	A	G	29	0.0935484	FALSE
chr7	6018822	G	C	1	0.00322581	FALSE
chr7	6018829	T	A	60	0.193548	FALSE
chr7	6018832	C	A	64	0.206452	FALSE
chr7	6018832	C	CA	5	0.016129	FALSE
chr7	6018832	C	CAA	5	0.016129	FALSE
chr7	6018832	C	CAAA	2	0.00645161	FALSE
chr7	6018832	CAA	C	3	0.00967742	FALSE
chr7	6018832	CAAA	C	1	0.00322581	FALSE
chr7	6018832	CAAAAA	C	1	0.00322581	FALSE
chr7	6018847	A	C	6	0.0193548	FALSE
chr7	6018848	A	C	7	0.0225806	FALSE
chr7	6018850	AAAAAC	A	1	0.00322581	FALSE
chr7	6018850	AAAAACA	A	4	0.0129032	FALSE
chr7	6018850	AAAAACA	AA	4	0.0129032	FALSE
chr7	6018851	AAAACA	A	6	0.0193548	FALSE
chr7	6018851	AAAACA	AA	5	0.016129	FALSE
chr7	6018861	T	C	214	0.690323	FALSE
chr7	6019018	T	A	177	0.570968	FALSE
chr7	6019021	C	CA	105	0.33871	FALSE
chr7	6019021	CA	C	50	0.16129	FALSE
chr7	6019040	C	A	239	0.770968	FALSE
chr7	6019144	A	AT	1	0.00322581	FALSE
chr7	6019150	C	T	178	0.574194	FALSE
chr7	6019163	C	G	178	0.574194	FALSE
chr7	6019224	T	A	310	1	FALSE
chr7	6019253	G	C	176	0.567742	FALSE
chr7	6019274	C	T	259	0.835484	FALSE
chr7	6019295	G	GAGTGC	109	0.351613	FALSE
chr7	6019296	T	A	145	0.467742	FALSE
chr7	6019297	T	G	145	0.467742	FALSE
chr7	6019298	TG	T	15	0.0483871	FALSE
chr7	6019298	TGT	T	43	0.13871	FALSE
chr7	6019298	TGT	TT	43	0.13871	FALSE
chr7	6019298	TGTT	T	2	0.00645161	FALSE
chr7	6019298	TGTT	TT	2	0.00645161	FALSE
chr7	6019299	G	GCT	77	0.248387	FALSE
chr7	6019299	G	GCTT	133	0.429032	FALSE
chr7	6019299	G	GCTTT	49	0.158065	FALSE
chr7	6019302	T	C	1	0.00322581	FALSE
chr7	6019340	C	T	2	0.00645161	FALSE
chr7	6019539	G	A	5	0.016129	FALSE
chr7	6019555	G	C	40	0.129032	FALSE
chr7	6019653	G	A	1	0.00322581	FALSE
chr7	6019869	A	C	1	0.00322581	FALSE
chr7	6019973	G	A	63	0.203226	FALSE
chr7	6020063	A	T	1	0.00322581	FALSE
chr7	6020066	T	C	86	0.277419	FALSE
chr7	6020084	G	A	78	0.251613	FALSE
chr7	6020129	A	G	232	0.748387	FALSE
chr7	6020183	G	C	79	0.254839	FALSE
chr7	6020198	C	T	80	0.258065	FALSE
chr7	6020307	C	A	5	0.016129	FALSE
chr7	6020436	G	T	4	0.0129032	FALSE
chr7	6020508	C	A	3	0.00967742	FALSE
chr7	6020526	C	T	39	0.125806	FALSE
chr7	6020538	G	C	6	0.0193548	FALSE
chr7	6020550	C	T	155	0.5	FALSE
chr7	6020564	G	A	7	0.0225806	FALSE
chr7	6020574	T	C	155	0.5	FALSE
chr7	6020598	C	T	38	0.122581	FALSE
chr7	6020652	T	A	1	0.00322581	FALSE
chr7	6020673	G	T	229	0.73871	FALSE
chr7	6020711	C	A	310	1	FALSE
chr7	6020758	C	T	308	0.993548	FALSE
chr7	6020781	G	A	310	1	FALSE
chr7	6020796	T	C	310	1	FALSE
chr7	6020803	G	A	81	0.26129	FALSE
chr7	6020828	CAGTGACT	C	2	0.00645161	FALSE
chr7	6020837	T	A	2	0.00645161	FALSE
chr7	6020838	C	A	2	0.00645161	FALSE
chr7	6020906	C	T	3	0.00967742	FALSE
chr7	6020946	G	GA	12	0.0387097	FALSE
chr7	6021001	G	A	17	0.0548387	FALSE
chr7	6021022	C	T	310	1	FALSE
chr7	6021030	C	G	310	1	FALSE
chr7	6021043	T	C	64	0.206452	FALSE
chr7	6021107	G	A	1	0.00322581	FALSE
chr7	6021114	G	T	4	0.0129032	FALSE
chr7	6021333	T	TTTTTAATAG	1	0.00322581	FALSE
chr7	6021350	G	A	310	1	FALSE
chr7	6021356	T	G	310	1	FALSE
chr7	6021357	A	G	310	1	FALSE
chr7	6021358	C	T	310	1	FALSE
chr7	6021393	G	T	81	0.26129	FALSE
chr7	6021469	C	T	310	1	FALSE
chr7	6021470	C	G	310	1	FALSE
chr7	6021472	T	C	310	1	FALSE
chr7	6021541	C	T	310	1	FALSE
chr7	6021543	G	A	310	1	FALSE
chr7	6021562	C	CTAT	310	1	FALSE
chr7	6021577	T	C	1	0.00322581	FALSE
chr7	6021611	A	T	155	0.5	FALSE
chr7	6021653	C	CT	67	0.216129	FALSE
chr7	6021653	CT	C	88	0.283871	FALSE
chr7	6021653	CT	CTT	1	0.00322581	FALSE
chr7	6021700	G	A	1	0.00322581	FALSE
chr7	6021808	A	G	81	0.26129	FALSE
chr7	6021859	G	A	6	0.0193548	FALSE
chr7	6021902	ACTCGG	A	1	0.00322581	FALSE
chr7	6021930	G	A	1	0.00322581	FALSE
chr7	6021985	C	T	226	0.729032	FALSE
chr7	6021994	G	A	1	0.00322581	FALSE
chr7	6022102	C	T	81	0.26129	FALSE
chr7	6022110	T	C	310	1	FALSE
chr7	6022114	C	T	5	0.016129	FALSE
chr7	6022236	G	A	1	0.00322581	FALSE
chr7	6022257	C	T	1	0.00322581	FALSE
chr7	6022260	G	A	228	0.735484	FALSE
chr7	6022276	A	C	228	0.735484	FALSE
chr7	6022343	G	A	55	0.177419	FALSE
chr7	6022352	G	A	302	0.974194	FALSE
chr7	6022394	T	C	308	0.993548	FALSE
chr7	6022544	G	A	1	0.00322581	TRUE
chr7	6022628	G	C	7	0.0225806	TRUE
chr7	6022686	A	G	5	0.016129	FALSE
chr7	6022696	TA	T	310	1	FALSE
chr7	6022749	T	C	80	0.258065	FALSE
chr7	6022752	CT	C	1	0.00322581	FALSE
chr7	6022773	T	C	310	1	FALSE
chr7	6022774	C	T	1	0.00322581	FALSE
chr7	6022797	G	A	4	0.0129032	FALSE
chr7	6022837	G	A	6	0.0193548	FALSE
chr7	6022864	C	T	14	0.0451613	FALSE
chr7	6022909	T	C	273	0.880645	FALSE
chr7	6022912	T	C	154	0.496774	FALSE
chr7	6022986	C	T	6	0.0193548	FALSE
chr7	6022987	G	A	8	0.0258065	FALSE
chr7	6023020	G	A	1	0.00322581	FALSE
chr7	6023029	T	A	2	0.00645161	FALSE
chr7	6023031	C	T	80	0.258065	FALSE
chr7	6023033	T	C	155	0.5	FALSE
chr7	6023158	C	T	310	1	FALSE
chr7	6023166	AT	A	308	0.993548	FALSE
chr7	6023166	ATTTTT	A	1	0.00322581	FALSE
chr7	6023166	ATTTTT	ATTTT	1	0.00322581	FALSE
chr7	6023226	A	G	2	0.00645161	FALSE
chr7	6023238	C	G	310	1	FALSE
chr7	6023240	A	C	310	1	FALSE
chr7	6023246	C	T	310	1	FALSE
chr7	6023268	CTTCA	C	1	0.00322581	FALSE
chr7	6023275	A	AT	160	0.516129	FALSE
chr7	6023281	TC	T	170	0.548387	FALSE
chr7	6023282	CT	C	1	0.00322581	FALSE
chr7	6023282	CTT	C	1	0.00322581	FALSE
chr7	6023282	CTT	CT	1	0.00322581	FALSE
chr7	6023283	T	C	65	0.209677	FALSE
chr7	6023284	T	C	154	0.496774	FALSE
chr7	6023312	A	T	310	1	FALSE
chr7	6023313	C	G	2	0.00645161	FALSE
chr7	6023345	T	C	310	1	FALSE
chr7	6023407	C	T	9	0.0290323	FALSE
chr7	6023578	T	C	309	0.996774	FALSE
chr7	6023580	G	C	309	0.996774	FALSE
chr7	6023637	T	C	310	1	FALSE
chr7	6023656	A	G	310	1	FALSE
chr7	6023671	A	G	310	1	FALSE
chr7	6023692	C	T	305	0.983871	FALSE
chr7	6023709	C	A	64	0.206452	FALSE
chr7	6023769	G	C	309	0.996774	FALSE
chr7	6023773	G	T	310	1	FALSE
chr7	6023792	C	T	310	1	FALSE
chr7	6023884	G	C	2	0.00645161	FALSE
chr7	6023898	T	C	6	0.0193548	FALSE
chr7	6023909	C	CT	310	1	FALSE
chr7	6023926	T	C	305	0.983871	FALSE
chr7	6023998	T	C	2	0.00645161	FALSE
chr7	6024018	C	T	310	1	FALSE
chr7	6024043	T	C	81	0.26129	FALSE
chr7	6024064	G	A	1	0.00322581	FALSE
chr7	6024071	T	C	310	1	FALSE
chr7	6024129	C	T	229	0.73871	FALSE
chr7	6024148	C	G	310	1	FALSE
chr7	6024153	G	A	310	1	FALSE
chr7	6024188	G	A	2	0.00645161	FALSE
chr7	6024275	G	T	1	0.00322581	FALSE
chr7	6024277	A	G	310	1	FALSE
chr7	6024279	G	C	37	0.119355	FALSE
chr7	6024331	G	A	8	0.0258065	FALSE
chr7	6024352	C	G	310	1	FALSE
chr7	6024353	T	A	1	0.00322581	FALSE
chr7	6024358	G	A	310	1	FALSE
chr7	6024394	C	T	310	1	FALSE
chr7	6024425	A	G	310	1	FALSE
chr7	6024427	C	G	310	1	FALSE
chr7	6024497	G	A	1	0.00322581	FALSE
chr7	6024507	C	A	5	0.016129	FALSE
chr7	6024541	A	G	6	0.0193548	FALSE
chr7	6024630	G	A	310	1	FALSE
chr7	6024669	C	T	155	0.5	FALSE
chr7	6024670	A	G	310	1	FALSE
chr7	6024676	A	G	1	0.00322581	FALSE
chr7	6024677	G	T	310	1	FALSE
chr7	6024686	G	A	310	1	FALSE
chr7	6024735	A	ATTT	8	0.0258065	FALSE
chr7	6024735	A	ATTTT	98	0.316129	FALSE
chr7	6024735	A	ATTTTT	46	0.148387	FALSE
chr7	6024735	A	ATTTTTT	85	0.274194	FALSE
chr7	6024735	A	ATTTTTTT	21	0.0677419	FALSE
chr7	6024735	AC	A	26	0.083871	FALSE
chr7	6024735	AC	ATTTTTC	25	0.0806452	FALSE
chr7	6024735	AC	ATTTTTTC	1	0.00322581	FALSE
chr7	6024736	C	T	310	1	FALSE
chr7	6024778	G	A	310	1	FALSE
chr7	6024795	C	T	3	0.00967742	FALSE
chr7	6024810	C	T	81	0.26129	FALSE
chr7	6024876	A	G	310	1	FALSE
chr7	6024882	A	G	310	1	FALSE
chr7	6024891	G	A	8	0.0258065	FALSE
chr7	6024895	ATTTTT	A	53	0.170968	FALSE
chr7	6024895	ATTTTT	ACCTTTTT	1	0.00322581	FALSE
chr7	6024895	ATTTTT	ACGTTTTT	52	0.167742	FALSE
chr7	6024895	ATTTTTT	A	27	0.0870968	FALSE
chr7	6024895	ATTTTTT	ACGTTTTTT	27	0.0870968	FALSE
chr7	6024895	ATTTTTTT	A	49	0.158065	FALSE
chr7	6024895	ATTTTTTT	ACGTTTTTTT	46	0.148387	FALSE
chr7	6024895	ATTTTTTT	ATT	2	0.00645161	FALSE
chr7	6024895	ATTTTTTTT	A	23	0.0741935	FALSE
chr7	6024895	ATTTTTTTT	ACCTTTTTTTT	3	0.00967742	FALSE
chr7	6024895	ATTTTTTTT	ACGTTTTTTTT	15	0.0483871	FALSE
chr7	6024895	ATTTTTTTT	ATT	2	0.00645161	FALSE
chr7	6024895	ATTTTTTTT	ATTT	2	0.00645161	FALSE
chr7	6024928	G	T	11	0.0354839	FALSE
chr7	6024930	C	T	229	0.73871	FALSE
chr7	6025029	T	C	1	0.00322581	FALSE
chr7	6025031	T	C	230	0.741935	FALSE
chr7	6025061	G	A	310	1	FALSE
chr7	6025078	T	C	310	1	FALSE
chr7	6025131	T	C	310	1	FALSE
chr7	6025165	CTCTTTTTT	C	114	0.367742	FALSE
chr7	6025165	CTCTTTTTTTCTTTTT	C	18	0.0580645	FALSE
chr7	6025165	CTCTTTTTTTCTTTTT	CTCTTTTT	16	0.0516129	FALSE
chr7	6025167	CTTTTTTTC	C	54	0.174194	FALSE
chr7	6025167	CTTTTTTTC	CTTTTTTC	48	0.154839	FALSE
chr7	6025167	CTTTTTTTCTTTTTT	C	96	0.309677	FALSE
chr7	6025167	CTTTTTTTCTTTTTT	CTTTTTT	81	0.26129	FALSE
chr7	6025167	CTTTTTTTCTTTTTT	CTTTTTTCTTTTTT	13	0.0419355	FALSE
chr7	6025167	CTTTTTTTCTTTTTTC	C	4	0.0129032	FALSE
chr7	6025167	CTTTTTTTCTTTTTTC	CC	1	0.00322581	FALSE
chr7	6025167	CTTTTTTTCTTTTTTC	CTTTTTTC	3	0.00967742	FALSE
chr7	6025168	TTTTTTTCTTTTTTC	T	162	0.522581	FALSE
chr7	6025168	TTTTTTTCTTTTTTC	TTTTTTC	10	0.0322581	FALSE
chr7	6025173	TTCTTTTTTCTTTTT	T	4	0.0129032	FALSE
chr7	6025175	C	T	1	0.00322581	FALSE
chr7	6025176	TTTTTTC	T	17	0.0548387	FALSE
chr7	6025176	TTTTTTCTTTTTCT	T	2	0.00645161	FALSE
chr7	6025176	TTTTTTCTTTTTCT	TTTTTTCT	2	0.00645161	FALSE
chr7	6025182	CTTTTTCT	C	10	0.0322581	FALSE
chr7	6025182	CTTTTTCTTTTTT	C	3	0.00967742	FALSE
chr7	6025182	CTTTTTCTTTTTT	CTTTTT	3	0.00967742	FALSE
chr7	6025183	TTTTTCTT	T	12	0.0387097	FALSE
chr7	6025183	TTTTTCTT	TTT	12	0.0387097	FALSE
chr7	6025183	TTTTTCTTTT	T	8	0.0258065	FALSE
chr7	6025183	TTTTTCTTTT	TTTTT	8	0.0258065	FALSE
chr7	6025183	TTTTTCTTTTT	T	4	0.0129032	FALSE
chr7	6025183	TTTTTCTTTTT	TTTTTT	4	0.0129032	FALSE
chr7	6025183	TTTTTCTTTTTT	T	1	0.00322581	FALSE
chr7	6025183	TTTTTCTTTTTT	TTTTTTT	1	0.00322581	FALSE
chr7	6025183	TTTTTCTTTTTTT	T	87	0.280645	FALSE
chr7	6025183	TTTTTCTTTTTTT	TTTTTTTT	73	0.235484	FALSE
chr7	6025183	TTTTTCTTTTTTTTT	T	11	0.0354839	FALSE
chr7	6025183	TTTTTCTTTTTTTTT	TTT	8	0.0258065	FALSE
chr7	6025183	TTTTTCTTTTTTTTT	TTTTTTTTTT	3	0.00967742	FALSE
chr7	6025183	TTTTTCTTTTTTTTTT	T	1	0.00322581	FALSE
chr7	6025183	TTTTTCTTTTTTTTTT	TTTTTTTTTTT	1	0.00322581	FALSE
chr7	6025189	T	C	67	0.216129	FALSE
chr7	6025211	G	A	81	0.26129	FALSE
chr7	6025217	T	C	1	0.00322581	FALSE
chr7	6025253	C	T	229	0.73871	FALSE
chr7	6025271	A	G	81	0.26129	FALSE
chr7	6025277	C	T	1	0.00322581	FALSE
chr7	6025278	G	A	79	0.254839	FALSE
chr7	6025288	A	G	81	0.26129	FALSE
chr7	6025376	G	T	1	0.00322581	FALSE
chr7	6025412	A	G	81	0.26129	FALSE
chr7	6025435	C	T	79	0.254839	FALSE
chr7	6025436	A	G	81	0.26129	FALSE
chr7	6025548	G	C	81	0.26129	FALSE
chr7	6025569	T	C	1	0.00322581	FALSE
chr7	6025599	A	G	81	0.26129	FALSE
chr7	6025614	G	C	81	0.26129	FALSE
chr7	6025616	A	G	81	0.26129	FALSE
chr7	6025703	A	G	310	1	FALSE
chr7	6025713	T	C	13	0.0419355	FALSE
chr7	6025846	G	A	4	0.0129032	FALSE
chr7	6025850	T	C	80	0.258065	FALSE
chr7	6025911	G	T	1	0.00322581	FALSE
chr7	6025956	T	A	310	1	FALSE
chr7	6025957	T	C	306	0.987097	FALSE
chr7	6025960	C	T	310	1	FALSE
chr7	6025974	G	A	310	1	FALSE
chr7	6025976	A	G	310	1	FALSE
chr7	6025990	T	C	228	0.735484	FALSE
chr7	6026000	C	T	81	0.26129	FALSE
chr7	6026001	A	G	81	0.26129	FALSE
chr7	6026006	T	C	81	0.26129	FALSE
chr7	6026039	C	T	81	0.26129	FALSE
chr7	6026074	G	A	309	0.996774	FALSE
chr7	6026092	G	A	246	0.793548	FALSE
chr7	6026121	G	C	80	0.258065	FALSE
chr7	6026131	C	T	80	0.258065	FALSE
chr7	6026132	A	C	80	0.258065	FALSE
chr7	6026154	T	C	5	0.016129	FALSE
chr7	6026168	T	C	79	0.254839	FALSE
chr7	6026171	A	G	1	0.00322581	FALSE
chr7	6026172	A	C	79	0.254839	FALSE
chr7	6026184	A	C	79	0.254839	FALSE
chr7	6026192	G	A	2	0.00645161	FALSE
chr7	6026200	G	A	231	0.745161	FALSE
chr7	6026226	G	A	223	0.719355	FALSE
chr7	6026236	A	T	310	1	FALSE
chr7	6026248	G	A	310	1	FALSE
chr7	6026274	G	A	1	0.00322581	FALSE
chr7	6026277	C	T	310	1	FALSE
chr7	6026278	A	G	310	1	FALSE
chr7	6026299	C	T	310	1	FALSE
chr7	6026301	CA	C	310	1	FALSE
chr7	6026313	A	G	1	0.00322581	FALSE
chr7	6026314	C	T	310	1	FALSE
chr7	6026345	A	AATAC	308	0.993548	FALSE
chr7	6026345	A	C	2	0.00645161	FALSE
chr7	6026345	AAAATTTTAG	A	1	0.00322581	FALSE
chr7	6026345	AAAATTTTAG	AATACAAATTTTAG	1	0.00322581	FALSE
chr7	6026351	TTAGATAAA	T	310	1	FALSE
chr7	6026362	G	A	302	0.974194	FALSE
chr7	6026364	G	T	310	1	FALSE
chr7	6026444	T	C	310	1	FALSE
chr7	6026530	CAT	C	310	1	FALSE
chr7	6026541	C	T	310	1	FALSE
chr7	6026590	G	A	229	0.73871	FALSE
chr7	6026598	T	C	310	1	FALSE
chr7	6026601	C	T	310	1	FALSE
chr7	6026625	A	G	310	1	FALSE
chr7	6026636	C	T	310	1	FALSE
chr7	6026656	T	C	308	0.993548	FALSE
chr7	6026664	G	A	308	0.993548	FALSE
chr7	6026665	C	CT	308	0.993548	FALSE
chr7	6026679	T	A	308	0.993548	FALSE
chr7	6026682	C	T	308	0.993548	FALSE
chr7	6026707	T	C	310	1	FALSE
chr7	6026708	C	T	310	1	FALSE
chr7	6026740	A	G	37	0.119355	FALSE
chr7	6026775	T	C	310	1	FALSE
chr7	6026801	T	A	2	0.00645161	FALSE
chr7	6026809	C	G	1	0.00322581	FALSE
chr7	6026829	A	T	310	1	FALSE
chr7	6026837	G	A	310	1	FALSE
chr7	6026840	T	C	310	1	FALSE
chr7	6026895	CG	C	1	0.00322581	FALSE
chr7	6026908	G	A	310	1	FALSE
chr7	6026915	G	A	17	0.0548387	FALSE
chr7	6026933	G	A	3	0.00967742	FALSE
chr7	6026959	G	C	310	1	FALSE
chr7	6027002	T	C	89	0.287097	FALSE
chr7	6027017	C	T	310	1	FALSE
chr7	6027035	A	G	310	1	FALSE
chr7	6027036	G	A	310	1	FALSE
chr7	6027052	T	C	37	0.119355	FALSE
chr7	6027090	T	C	1	0.00322581	FALSE
chr7	6027156	CTTT	C	2	0.00645161	FALSE
chr7	6027157	T	C	306	0.987097	FALSE
chr7	6027158	T	C	306	0.987097	FALSE
chr7	6027159	T	C	1	0.00322581	FALSE
chr7	6027160	T	C	2	0.00645161	FALSE
chr7	6027227	G	C	2	0.00645161	FALSE
chr7	6027267	C	T	1	0.00322581	FALSE
chr7	6027308	C	T	81	0.26129	FALSE
chr7	6027373	A	G	229	0.73871	FALSE
chr7	6027421	T	C	229	0.73871	FALSE
chr7	6027423	C	T	1	0.00322581	FALSE
chr7	6027434	C	T	1	0.00322581	FALSE
chr7	6027472	G	A	310	1	FALSE
chr7	6027474	C	A	310	1	FALSE
chr7	6027489	T	C	309	0.996774	FALSE
chr7	6027506	T	C	310	1	FALSE
chr7	6027556	T	C	310	1	FALSE
chr7	6027592	G	A	177	0.570968	FALSE
chr7	6027609	G	A	4	0.0129032	FALSE
chr7	6027642	C	A	2	0.00645161	FALSE
chr7	6027694	A	C	66	0.212903	FALSE
chr7	6027695	A	C	68	0.219355	FALSE
chr7	6027698	AAAAAAAAAAAAC	A	1	0.00322581	FALSE
chr7	6027706	A	C	149	0.480645	FALSE
chr7	6027707	A	C	66	0.212903	FALSE
chr7	6027710	C	A	34	0.109677	FALSE
chr7	6027711	CA	C	310	1	FALSE
chr7	6027724	A	G	310	1	FALSE
chr7	6027748	T	TG	310	1	FALSE
chr7	6027795	A	C	310	1	FALSE
chr7	6027803	C	T	310	1	FALSE
chr7	6027807	A	G	13	0.0419355	FALSE
chr7	6027830	G	C	5	0.016129	FALSE
chr7	6027928	T	C	310	1	FALSE
chr7	6027945	C	A	310	1	FALSE
chr7	6027947	C	T	310	1	FALSE
chr7	6027963	C	T	310	1	FALSE
chr7	6028003	G	C	310	1	FALSE
chr7	6028013	A	G	310	1	FALSE
chr7	6028029	CAA	C	310	1	FALSE
chr7	6028034	A	G	249	0.803226	FALSE
chr7	6028041	T	C	310	1	FALSE
chr7	6028127	A	AG	310	1	FALSE
chr7	6028137	C	T	310	1	FALSE
chr7	6028160	C	G	1	0.00322581	FALSE
chr7	6028172	C	T	309	0.996774	FALSE
chr7	6028193	C	A	27	0.0870968	FALSE
chr7	6028193	C	CA	9	0.0290323	FALSE
chr7	6028193	C	CAA	102	0.329032	FALSE
chr7	6028193	C	CAAA	20	0.0645161	FALSE
chr7	6028193	C	CAAAA	18	0.0580645	FALSE
chr7	6028193	C	CAAAAA	116	0.374194	FALSE
chr7	6028193	C	CAAAAAA	6	0.0193548	FALSE
chr7	6028202	G	A	309	0.996774	FALSE
chr7	6028212	C	T	309	0.996774	FALSE
chr7	6028215	A	ATC	310	1	FALSE
chr7	6028215	A	C	155	0.5	FALSE
chr7	6028224	C	A	79	0.254839	FALSE
chr7	6028227	CA	C	310	1	FALSE
chr7	6028235	C	T	2	0.00645161	FALSE
chr7	6028236	G	A	1	0.00322581	FALSE
chr7	6028257	A	G	310	1	FALSE
chr7	6028277	C	G	310	1	FALSE
chr7	6028308	G	T	310	1	FALSE
chr7	6028326	T	C	310	1	FALSE
chr7	6028341	C	T	64	0.206452	FALSE
chr7	6028346	G	A	310	1	FALSE
chr7	6028349	T	A	310	1	FALSE
chr7	6028364	A	G	310	1	FALSE
chr7	6028375	G	A	310	1	FALSE
chr7	6028410	C	G	310	1	FALSE
chr7	6028468	C	T	310	1	FALSE
chr7	6028475	GGTTT	G	306	0.987097	FALSE
chr7	6028476	G	T	2	0.00645161	FALSE
chr7	6028481	T	G	157	0.506452	FALSE
chr7	6028491	T	G	284	0.916129	FALSE
chr7	6028499	T	G	178	0.574194	FALSE
chr7	6028503	T	C	310	1	FALSE
chr7	6028510	G	A	310	1	FALSE
chr7	6028518	G	C	310	1	FALSE
chr7	6028521	T	C	310	1	FALSE
chr7	6028530	A	G	310	1	FALSE
chr7	6028547	C	T	1	0.00322581	FALSE
chr7	6028550	A	G	310	1	FALSE
chr7	6028565	C	T	307	0.990323	FALSE
chr7	6028570	C	T	227	0.732258	FALSE
chr7	6028573	T	G	256	0.825806	FALSE
chr7	6028579	C	T	2	0.00645161	FALSE
chr7	6028583	T	G	1	0.00322581	FALSE
chr7	6028588	G	A	139	0.448387	FALSE
chr7	6028588	G	C	1	0.00322581	FALSE
chr7	6028592	T	G	1	0.00322581	FALSE
chr7	6028599	G	A	1	0.00322581	FALSE
chr7	6028600	A	C	6	0.0193548	FALSE
chr7	6028600	A	G	1	0.00322581	FALSE
chr7	6028601	G	C	5	0.016129	FALSE
chr7	6028602	T	C	3	0.00967742	FALSE
chr7	6028603	C	A	1	0.00322581	FALSE
chr7	6028605	G	A	1	0.00322581	FALSE
chr7	6028611	T	C	3	0.00967742	FALSE
chr7	6028620	G	T	1	0.00322581	FALSE
chr7	6028621	G	T	1	0.00322581	FALSE
chr7	6028622	G	T	1	0.00322581	FALSE
chr7	6028624	C	T	3	0.00967742	FALSE
chr7	6028634	C	G	2	0.00645161	FALSE
chr7	6028636	G	A	2	0.00645161	FALSE
chr7	6028639	A	C	2	0.00645161	FALSE
chr7	6028641	C	G	1	0.00322581	FALSE
chr7	6028642	A	C	2	0.00645161	FALSE
chr7	6028642	A	G	1	0.00322581	FALSE
chr7	6028644	G	A	2	0.00645161	FALSE
chr7	6028647	C	T	82	0.264516	FALSE
chr7	6028651	T	G	1	0.00322581	FALSE
chr7	6028654	T	G	1	0.00322581	FALSE
chr7	6028656	T	C	2	0.00645161	FALSE
chr7	6028659	T	A	1	0.00322581	FALSE
chr7	6028663	T	G	1	0.00322581	FALSE
chr7	6028665	T	C	1	0.00322581	FALSE
chr7	6028673	A	G	1	0.00322581	FALSE
chr7	6028673	A	T	2	0.00645161	FALSE
chr7	6028677	A	G	1	0.00322581	FALSE
chr7	6028681	T	C	1	0.00322581	FALSE
chr7	6028682	T	C	1	0.00322581	FALSE
chr7	6028685	A	G	1	0.00322581	FALSE
chr7	6028687	C	G	2	0.00645161	FALSE
chr7	6028687	C	T	36	0.116129	FALSE
chr7	6028689	T	A	1	0.00322581	FALSE
chr7	6028691	T	C	1	0.00322581	FALSE
chr7	6028691	T	G	1	0.00322581	FALSE
chr7	6028696	T	C	21	0.0677419	FALSE
chr7	6028704	A	G	1	0.00322581	FALSE
chr7	6028705	T	C	1	0.00322581	FALSE
chr7	6028705	T	G	1	0.00322581	FALSE
chr7	6028707	T	C	2	0.00645161	FALSE
chr7	6028710	T	C	1	0.00322581	FALSE
chr7	6028712	A	C	1	0.00322581	FALSE
chr7	6028712	A	G	1	0.00322581	FALSE
chr7	6028713	C	A	1	0.00322581	FALSE
chr7	6028715	T	A	1	0.00322581	FALSE
chr7	6028719	G	T	1	0.00322581	FALSE
chr7	6028720	A	C	1	0.00322581	FALSE
chr7	6028720	A	G	2	0.00645161	FALSE
chr7	6028722	C	A	1	0.00322581	FALSE
chr7	6028724	G	C	1	0.00322581	FALSE
chr7	6028726	C	T	1	0.00322581	FALSE
chr7	6028731	T	C	1	0.00322581	FALSE
chr7	6028734	G	A	1	0.00322581	FALSE
chr7	6028737	T	G	1	0.00322581	FALSE
chr7	6028743	A	G	2	0.00645161	FALSE
chr7	6028752	A	G	2	0.00645161	FALSE
chr7	6028754	T	C	2	0.00645161	FALSE
chr7	6028756	C	T	1	0.00322581	FALSE
chr7	6028757	A	G	1	0.00322581	FALSE
chr7	6028758	A	G	1	0.00322581	FALSE
chr7	6028758	A	T	1	0.00322581	FALSE
chr7	6028768	G	A	188	0.606452	FALSE
chr7	6028768	G	T	1	0.00322581	FALSE
chr7	6028770	T	C	1	0.00322581	FALSE
chr7	6028771	G	T	1	0.00322581	FALSE
chr7	6028772	C	T	2	0.00645161	FALSE
chr7	6028773	G	A	1	0.00322581	FALSE
chr7	6028776	T	G	1	0.00322581	FALSE
chr7	6028777	G	A	1	0.00322581	FALSE
chr7	6028777	G	T	2	0.00645161	FALSE
chr7	6028781	T	A	1	0.00322581	FALSE
chr7	6028785	T	A	1	0.00322581	FALSE
chr7	6028787	C	A	1	0.00322581	FALSE
chr7	6028789	A	G	1	0.00322581	FALSE
chr7	6028790	C	T	1	0.00322581	FALSE
chr7	6028796	G	T	1	0.00322581	FALSE
chr7	6028799	G	C	1	0.00322581	FALSE
chr7	6028800	T	C	1	0.00322581	FALSE
chr7	6028800	T	G	2	0.00645161	FALSE
chr7	6028801	C	A	1	0.00322581	FALSE
chr7	6028815	A	C	1	0.00322581	FALSE
chr7	6028815	A	G	1	0.00322581	FALSE
chr7	6028821	A	G	1	0.00322581	FALSE
chr7	6028822	G	T	1	0.00322581	FALSE
chr7	6028826	C	T	1	0.00322581	FALSE
chr7	6028829	A	G	3	0.00967742	FALSE
chr7	6028839	A	C	2	0.00645161	FALSE
chr7	6028847	A	G	2	0.00645161	FALSE
chr7	6028851	C	T	1	0.00322581	FALSE
chr7	6028863	A	G	2	0.00645161	FALSE
chr7	6028865	C	A	3	0.00967742	FALSE
chr7	6028866	A	G	1	0.00322581	FALSE
chr7	6028876	T	G	1	0.00322581	FALSE
chr7	6028877	C	T	1	0.00322581	FALSE
chr7	6028878	A	G	2	0.00645161	FALSE
chr7	6028884	A	G	1	0.00322581	FALSE
chr7	6028886	A	C	2	0.00645161	FALSE
chr7	6028892	T	G	1	0.00322581	FALSE
chr7	6028898	A	G	1	0.00322581	FALSE
chr7	6028898	A	T	1	0.00322581	FALSE
chr7	6028902	C	A	1	0.00322581	FALSE
chr7	6028908	A	C	1	0.00322581	FALSE
chr7	6028909	A	C	2	0.00645161	FALSE
chr7	6028918	C	A	1	0.00322581	FALSE
chr7	6028919	A	C	1	0.00322581	FALSE
chr7	6028922	T	G	2	0.00645161	FALSE
chr7	6028924	T	G	1	0.00322581	FALSE
chr7	6028925	G	C	2	0.00645161	FALSE
chr7	6028927	T	A	1	0.00322581	FALSE
chr7	6028930	T	C	3	0.00967742	FALSE
chr7	6028930	T	G	2	0.00645161	FALSE
chr7	6028931	G	A	1	0.00322581	FALSE
chr7	6028931	G	T	1	0.00322581	FALSE
chr7	6028938	T	G	1	0.00322581	FALSE
chr7	6028941	A	C	1	0.00322581	FALSE
chr7	6028942	A	G	1	0.00322581	FALSE
chr7	6028946	C	A	1	0.00322581	FALSE
chr7	6028946	C	T	2	0.00645161	FALSE
chr7	6028947	A	T	1	0.00322581	FALSE
chr7	6028951	A	G	1	0.00322581	FALSE
chr7	6028954	C	T	2	0.00645161	FALSE
chr7	6028955	A	C	1	0.00322581	FALSE
chr7	6028955	A	T	1	0.00322581	FALSE
chr7	6028961	C	T	1	0.00322581	FALSE
chr7	6028964	A	G	1	0.00322581	FALSE
chr7	6028968	A	G	1	0.00322581	FALSE
chr7	6028971	A	G	1	0.00322581	FALSE
chr7	6028974	A	G	1	0.00322581	FALSE
chr7	6028976	C	T	1	0.00322581	FALSE
chr7	6028977	T	G	2	0.00645161	FALSE
chr7	6028979	T	C	3	0.00967742	FALSE
chr7	6028983	A	C	1	0.00322581	FALSE
chr7	6028986	T	A	1	0.00322581	FALSE
chr7	6028991	G	A	1	0.00322581	FALSE
chr7	6028992	G	A	1	0.00322581	FALSE
chr7	6028995	T	G	1	0.00322581	FALSE
chr7	6028997	A	G	1	0.00322581	FALSE
chr7	6029002	T	C	5	0.016129	FALSE
chr7	6029004	C	G	1	0.00322581	FALSE
chr7	6029005	A	G	1	0.00322581	FALSE
chr7	6029012	T	C	169	0.545161	FALSE
chr7	6029012	T	G	1	0.00322581	FALSE
chr7	6029016	A	G	2	0.00645161	FALSE
chr7	6029018	C	T	1	0.00322581	FALSE
chr7	6029022	T	C	4	0.0129032	FALSE
chr7	6029027	G	T	1	0.00322581	FALSE
chr7	6029030	C	T	1	0.00322581	FALSE
chr7	6029034	A	C	1	0.00322581	FALSE
chr7	6029042	T	C	2	0.00645161	FALSE
chr7	6029044	A	C	1	0.00322581	FALSE
chr7	6029046	A	G	1	0.00322581	FALSE
chr7	6029048	G	A	1	0.00322581	FALSE
chr7	6029053	A	C	2	0.00645161	FALSE
chr7	6029053	A	G	1	0.00322581	FALSE
chr7	6029054	A	G	2	0.00645161	FALSE
chr7	6029055	A	G	2	0.00645161	FALSE
chr7	6029057	T	C	1	0.00322581	FALSE
chr7	6029060	A	G	1	0.00322581	FALSE
chr7	6029061	T	C	2	0.00645161	FALSE
chr7	6029064	C	A	2	0.00645161	FALSE
chr7	6029065	A	T	1	0.00322581	FALSE
chr7	6029070	A	C	2	0.00645161	FALSE
chr7	6029070	A	G	1	0.00322581	FALSE
chr7	6029075	A	C	1	0.00322581	FALSE
chr7	6029075	A	G	1	0.00322581	FALSE
chr7	6029081	C	T	1	0.00322581	FALSE
chr7	6029086	G	T	1	0.00322581	FALSE
chr7	6029091	A	G	1	0.00322581	FALSE
chr7	6029096	T	C	1	0.00322581	FALSE
chr7	6029097	G	A	2	0.00645161	FALSE
chr7	6029098	C	T	1	0.00322581	FALSE
chr7	6029101	T	G	1	0.00322581	FALSE
chr7	6029103	A	C	1	0.00322581	FALSE
chr7	6029113	T	C	1	0.00322581	FALSE
chr7	6029114	C	A	1	0.00322581	FALSE
chr7	6029118	T	A	2	0.00645161	FALSE
chr7	6029120	A	C	1	0.00322581	FALSE
chr7	6029122	C	A	1	0.00322581	FALSE
chr7	6029125	A	C	1	0.00322581	FALSE
chr7	6029128	T	G	1	0.00322581	FALSE
chr7	6029131	T	G	1	0.00322581	FALSE
chr7	6029138	C	A	3	0.00967742	FALSE
chr7	6029142	A	C	1	0.00322581	FALSE
chr7	6029143	T	G	2	0.00645161	FALSE
chr7	6029145	C	T	1	0.00322581	FALSE
chr7	6029147	T	C	1	0.00322581	FALSE
chr7	6029148	T	A	1	0.00322581	FALSE
chr7	6029152	A	G	2	0.00645161	FALSE
chr7	6029152	A	T	1	0.00322581	FALSE
chr7	6029153	G	T	1	0.00322581	FALSE
chr7	6029157	A	G	1	0.00322581	FALSE
chr7	6029159	A	G	2	0.00645161	FALSE
chr7	6029163	A	G	1	0.00322581	FALSE
chr7	6029172	T	G	1	0.00322581	FALSE
chr7	6029175	T	G	1	0.00322581	FALSE
chr7	6029179	A	T	1	0.00322581	FALSE
chr7	6029180	G	A	1	0.00322581	FALSE
chr7	6029181	G	T	1	0.00322581	FALSE
chr7	6029182	C	T	1	0.00322581	FALSE
chr7	6029185	C	A	1	0.00322581	FALSE
chr7	6029186	T	C	1	0.00322581	FALSE
chr7	6029198	T	C	1	0.00322581	FALSE
chr7	6029198	T	G	2	0.00645161	FALSE
chr7	6029206	G	A	1	0.00322581	FALSE
chr7	6029213	G	T	2	0.00645161	FALSE
chr7	6029216	T	G	1	0.00322581	FALSE
chr7	6029223	A	T	1	0.00322581	FALSE
chr7	6029228	T	C	3	0.00967742	FALSE
chr7	6029233	T	G	1	0.00322581	FALSE
chr7	6029235	C	A	2	0.00645161	FALSE
chr7	6029236	T	A	1	0.00322581	FALSE
chr7	6029236	T	C	1	0.00322581	FALSE
chr7	6029237	G	T	2	0.00645161	FALSE
chr7	6029247	A	G	1	0.00322581	FALSE
chr7	6029249	A	G	1	0.00322581	FALSE
chr7	6029250	A	G	1	0.00322581	FALSE
chr7	6029259	C	T	2	0.00645161	FALSE
chr7	6029263	A	G	1	0.00322581	FALSE
chr7	6029263	A	T	1	0.00322581	FALSE
chr7	6029264	G	C	1	0.00322581	FALSE
chr7	6029270	C	A	1	0.00322581	FALSE
chr7	6029273	G	T	2	0.00645161	FALSE
chr7	6029274	G	C	2	0.00645161	FALSE
chr7	6029277	G	T	2	0.00645161	FALSE
chr7	6029278	A	G	2	0.00645161	FALSE
chr7	6029283	G	A	1	0.00322581	FALSE
chr7	6029284	C	A	1	0.00322581	FALSE
chr7	6029288	T	A	1	0.00322581	FALSE
chr7	6029289	C	A	2	0.00645161	FALSE
chr7	6029290	C	A	1	0.00322581	FALSE
chr7	6029294	T	C	1	0.00322581	FALSE
chr7	6029295	C	A	1	0.00322581	FALSE
chr7	6029296	T	C	3	0.00967742	FALSE
chr7	6029297	C	A	2	0.00645161	FALSE
chr7	6029304	G	T	1	0.00322581	FALSE
chr7	6029305	A	G	3	0.00967742	FALSE
chr7	6029310	A	G	1	0.00322581	FALSE
chr7	6029311	A	G	1	0.00322581	FALSE
chr7	6029315	G	T	3	0.00967742	FALSE
chr7	6029322	T	C	1	0.00322581	FALSE
chr7	6029324	A	G	1	0.00322581	FALSE
chr7	6029325	T	C	1	0.00322581	FALSE
chr7	6029327	T	C	1	0.00322581	FALSE
chr7	6029330	G	T	2	0.00645161	FALSE
chr7	6029332	G	T	1	0.00322581	FALSE
chr7	6029340	T	C	2	0.00645161	FALSE
chr7	6029341	T	C	2	0.00645161	FALSE
chr7	6029342	T	A	3	0.00967742	FALSE
chr7	6029343	C	A	1	0.00322581	FALSE
chr7	6029344	A	G	2	0.00645161	FALSE
chr7	6029349	A	T	1	0.00322581	FALSE
chr7	6029353	A	T	1	0.00322581	FALSE
chr7	6029354	A	G	1	0.00322581	FALSE
chr7	6029356	A	T	1	0.00322581	FALSE
chr7	6029357	G	T	1	0.00322581	FALSE
chr7	6029358	T	C	1	0.00322581	FALSE
chr7	6029363	T	C	2	0.00645161	FALSE
chr7	6029364	T	C	1	0.00322581	FALSE
chr7	6029365	G	T	2	0.00645161	FALSE
chr7	6029366	G	T	1	0.00322581	FALSE
chr7	6029368	A	C	1	0.00322581	FALSE
chr7	6029369	A	G	1	0.00322581	FALSE
chr7	6029371	A	G	1	0.00322581	FALSE
chr7	6029376	G	T	1	0.00322581	FALSE
chr7	6029377	G	T	1	0.00322581	FALSE
chr7	6029382	A	T	1	0.00322581	FALSE
chr7	6029383	C	A	1	0.00322581	FALSE
chr7	6029386	T	C	1	0.00322581	FALSE
chr7	6029387	A	G	1	0.00322581	FALSE
chr7	6029390	T	C	1	0.00322581	FALSE
chr7	6029395	G	A	1	0.00322581	FALSE
chr7	6029396	C	T	1	0.00322581	FALSE
chr7	6029405	C	A	1	0.00322581	FALSE
chr7	6029408	T	C	1	0.00322581	FALSE
chr7	6029409	T	C	1	0.00322581	FALSE
chr7	6029410	T	C	1	0.00322581	FALSE
chr7	6029419	T	C	2	0.00645161	FALSE
chr7	6029425	T	C	1	0.00322581	FALSE
chr7	6029426	C	G	1	0.00322581	FALSE
chr7	6029427	T	C	3	0.00967742	FALSE
chr7	6029430	C	A	1	0.00322581	FALSE
chr7	6029431	C	A	1	0.00322581	FALSE
chr7	6029432	T	C	1	0.00322581	FALSE
chr7	6029433	T	C	1	0.00322581	FALSE
chr7	6029437	C	G	1	0.00322581	FALSE
chr7	6029438	A	C	1	0.00322581	FALSE
chr7	6029439	T	C	1	0.00322581	FALSE
chr7	6029441	C	A	1	0.00322581	FALSE
chr7	6029442	A	G	1	0.00322581	FALSE
chr7	6029448	G	T	1	0.00322581	FALSE
chr7	6029453	C	T	1	0.00322581	FALSE
chr7	6029457	C	G	1	0.00322581	FALSE
chr7	6029459	G	A	2	0.00645161	FALSE
chr7	6029459	G	T	1	0.00322581	FALSE
chr7	6029462	A	G	1	0.00322581	FALSE
chr7	6029462	A	T	1	0.00322581	FALSE
chr7	6029463	T	C	1	0.00322581	FALSE
chr7	6029464	T	C	2	0.00645161	FALSE
chr7	6029467	G	T	1	0.00322581	FALSE
chr7	6029468	C	A	2	0.00645161	FALSE
chr7	6029470	T	C	2	0.00645161	FALSE
chr7	6029471	G	T	2	0.00645161	FALSE
chr7	6029472	T	A	1	0.00322581	FALSE
chr7	6029472	T	C	1	0.00322581	FALSE
chr7	6029478	T	C	2	0.00645161	FALSE
chr7	6029482	T	G	1	0.00322581	FALSE
chr7	6029485	C	A	2	0.00645161	FALSE
chr7	6029487	A	T	1	0.00322581	FALSE
chr7	6029490	A	C	1	0.00322581	FALSE
chr7	6029495	T	C	1	0.00322581	FALSE
chr7	6029496	A	C	2	0.00645161	FALSE
chr7	6029503	A	G	2	0.00645161	FALSE
chr7	6029506	T	A	1	0.00322581	FALSE
chr7	6029514	A	G	1	0.00322581	FALSE
chr7	6029517	G	A	1	0.00322581	FALSE
chr7	6029517	G	T	1	0.00322581	FALSE
chr7	6029519	C	A	1	0.00322581	FALSE
chr7	6029519	C	T	2	0.00645161	FALSE
chr7	6029521	A	T	2	0.00645161	FALSE
chr7	6029523	A	G	4	0.0129032	FALSE
chr7	6029526	A	G	1	0.00322581	FALSE
chr7	6029530	T	G	1	0.00322581	FALSE
chr7	6029533	C	A	1	0.00322581	FALSE
chr7	6029535	T	C	2	0.00645161	FALSE
chr7	6029537	T	C	2	0.00645161	FALSE
chr7	6029539	G	T	1	0.00322581	FALSE
chr7	6029541	A	G	1	0.00322581	FALSE
chr7	6029541	A	T	1	0.00322581	FALSE
chr7	6029542	G	T	3	0.00967742	FALSE
chr7	6029550	T	C	1	0.00322581	FALSE
chr7	6029551	G	T	1	0.00322581	FALSE
chr7	6029552	C	T	2	0.00645161	FALSE
chr7	6029553	C	A	2	0.00645161	FALSE
chr7	6029563	G	T	1	0.00322581	FALSE
chr7	6029565	G	T	1	0.00322581	FALSE
chr7	6029577	T	C	1	0.00322581	FALSE
chr7	6029578	C	A	1	0.00322581	FALSE
chr7	6029580	A	C	1	0.00322581	FALSE
chr7	6029585	T	C	1	0.00322581	FALSE
chr7	6029586	T	C	1	0.00322581	FALSE
chr7	6029591	G	T	3	0.00967742	FALSE
chr7	6029592	G	T	1	0.00322581	FALSE
chr7	6029593	C	A	1	0.00322581	FALSE
chr7	6029594	A	C	1	0.00322581	FALSE
chr7	6029594	A	G	1	0.00322581	FALSE
chr7	6029595	A	T	1	0.00322581	FALSE
chr7	6029599	A	T	1	0.00322581	FALSE
chr7	6029605	C	A	1	0.00322581	FALSE
chr7	6029610	T	C	1	0.00322581	FALSE
chr7	6029615	A	C	1	0.00322581	FALSE
chr7	6029615	A	G	1	0.00322581	FALSE
chr7	6029618	T	C	1	0.00322581	FALSE
chr7	6029619	T	A	1	0.00322581	FALSE
chr7	6029620	T	A	1	0.00322581	FALSE
chr7	6029621	A	G	1	0.00322581	FALSE
chr7	6029624	T	C	3	0.00967742	FALSE
chr7	6029630	T	C	1	0.00322581	FALSE
chr7	6029645	A	C	1	0.00322581	FALSE
chr7	6029646	A	G	1	0.00322581	FALSE
chr7	6029648	T	C	1	0.00322581	FALSE
chr7	6029649	A	C	1	0.00322581	FALSE
chr7	6029649	A	G	2	0.00645161	FALSE
chr7	6029652	A	T	2	0.00645161	FALSE
chr7	6029655	T	A	1	0.00322581	FALSE
chr7	6029658	A	G	1	0.00322581	FALSE
chr7	6029659	G	A	2	0.00645161	FALSE
chr7	6029666	T	C	1	0.00322581	FALSE
chr7	6029666	T	G	1	0.00322581	FALSE
chr7	6029668	T	G	1	0.00322581	FALSE
chr7	6029672	T	C	1	0.00322581	FALSE
chr7	6029672	T	G	3	0.00967742	FALSE
chr7	6029673	C	T	1	0.00322581	FALSE
chr7	6029674	T	C	2	0.00645161	FALSE
chr7	6029678	G	T	1	0.00322581	FALSE
chr7	6029681	T	C	2	0.00645161	FALSE
chr7	6029682	A	G	1	0.00322581	FALSE
chr7	6029683	G	A	3	0.00967742	FALSE
chr7	6029690	G	GT	1	0.00322581	FALSE
chr7	6029693	C	A	2	0.00645161	FALSE
chr7	6029696	T	C	1	0.00322581	FALSE
chr7	6029698	G	T	1	0.00322581	FALSE
chr7	6029699	C	A	1	0.00322581	FALSE
chr7	6029699	C	T	2	0.00645161	FALSE
chr7	6029701	C	A	1	0.00322581	FALSE
chr7	6029701	C	T	1	0.00322581	FALSE
chr7	6029702	G	A	1	0.00322581	FALSE
chr7	6029704	T	C	1	0.00322581	FALSE
chr7	6029704	T	G	2	0.00645161	FALSE
chr7	6029706	T	C	3	0.00967742	FALSE
chr7	6029707	C	T	1	0.00322581	FALSE
chr7	6029708	A	G	3	0.00967742	FALSE
chr7	6029713	A	G	1	0.00322581	FALSE
chr7	6029716	G	A	1	0.00322581	FALSE
chr7	6029717	C	T	1	0.00322581	FALSE
chr7	6029719	A	G	2	0.00645161	FALSE
chr7	6029724	C	T	1	0.00322581	FALSE
chr7	6029725	G	A	1	0.00322581	FALSE
chr7	6029732	G	T	1	0.00322581	FALSE
chr7	6029733	G	A	1	0.00322581	FALSE
chr7	6029736	T	A	1	0.00322581	FALSE
chr7	6029743	A	C	2	0.00645161	FALSE
chr7	6029743	A	G	1	0.00322581	FALSE
chr7	6029745	T	C	1	0.00322581	FALSE
chr7	6029747	T	C	2	0.00645161	FALSE
chr7	6029748	C	T	58	0.187097	FALSE
chr7	6029751	T	G	1	0.00322581	FALSE
chr7	6029755	T	C	1	0.00322581	FALSE
chr7	6029758	G	C	1	0.00322581	FALSE
chr7	6029761	T	C	1	0.00322581	FALSE
chr7	6029761	T	G	1	0.00322581	FALSE
chr7	6029764	G	C	3	0.00967742	FALSE
chr7	6029764	G	T	1	0.00322581	FALSE
chr7	6029765	A	G	3	0.00967742	FALSE
chr7	6029766	A	G	4	0.0129032	FALSE
chr7	6029777	T	C	1	0.00322581	FALSE
chr7	6029777	T	G	1	0.00322581	FALSE
chr7	6029781	A	G	1	0.00322581	FALSE
chr7	6029786	A	G	1	0.00322581	FALSE
chr7	6029792	A	G	1	0.00322581	FALSE
chr7	6029797	A	C	1	0.00322581	FALSE
chr7	6029800	G	A	1	0.00322581	FALSE
chr7	6029804	A	G	1	0.00322581	FALSE
chr7	6029806	T	C	2	0.00645161	FALSE
chr7	6029811	G	T	1	0.00322581	FALSE
chr7	6029813	A	G	1	0.00322581	FALSE
chr7	6029814	T	G	2	0.00645161	FALSE
chr7	6029821	T	C	1	0.00322581	FALSE
chr7	6029822	A	G	1	0.00322581	FALSE
chr7	6029827	T	G	1	0.00322581	FALSE
chr7	6029830	G	T	1	0.00322581	FALSE
chr7	6029832	T	G	1	0.00322581	FALSE
chr7	6029833	T	C	2	0.00645161	FALSE
chr7	6029836	A	G	1	0.00322581	FALSE
chr7	6029839	G	A	5	0.016129	FALSE
chr7	6029842	T	A	28	0.0903226	FALSE
chr7	6029845	G	T	1	0.00322581	FALSE
chr7	6029846	C	T	3	0.00967742	FALSE
chr7	6029848	A	G	1	0.00322581	FALSE
chr7	6029853	G	A	1	0.00322581	FALSE
chr7	6029854	G	A	1	0.00322581	FALSE
chr7	6029858	C	T	5	0.016129	FALSE
chr7	6029859	G	T	1	0.00322581	FALSE
chr7	6029871	T	C	3	0.00967742	FALSE
chr7	6029872	C	A	1	0.00322581	FALSE
chr7	6029872	C	T	1	0.00322581	FALSE
chr7	6029874	A	C	3	0.00967742	FALSE
chr7	6029874	A	G	2	0.00645161	FALSE
chr7	6029881	C	A	2	0.00645161	FALSE
chr7	6029884	C	A	2	0.00645161	FALSE
chr7	6029886	G	T	1	0.00322581	FALSE
chr7	6029889	T	C	4	0.0129032	FALSE
chr7	6029892	G	T	4	0.0129032	FALSE
chr7	6029894	C	A	2	0.00645161	FALSE
chr7	6029897	C	A	2	0.00645161	FALSE
chr7	6029903	T	C	1	0.00322581	FALSE
chr7	6029904	T	G	4	0.0129032	FALSE
chr7	6029905	C	A	2	0.00645161	FALSE
chr7	6029905	C	T	2	0.00645161	FALSE
chr7	6029910	A	G	1	0.00322581	FALSE
chr7	6029912	T	A	2	0.00645161	FALSE
chr7	6029912	T	C	1	0.00322581	FALSE
chr7	6029918	C	A	1	0.00322581	FALSE
chr7	6029921	G	A	2	0.00645161	FALSE
chr7	6029923	G	T	2	0.00645161	FALSE
chr7	6029928	C	A	1	0.00322581	FALSE
chr7	6029930	C	T	1	0.00322581	FALSE
chr7	6029938	C	T	1	0.00322581	FALSE
chr7	6029942	T	C	3	0.00967742	FALSE
chr7	6029943	T	C	1	0.00322581	FALSE
chr7	6029948	T	G	1	0.00322581	FALSE
chr7	6029954	A	C	2	0.00645161	FALSE
chr7	6029956	T	A	1	0.00322581	FALSE
chr7	6029959	A	G	1	0.00322581	FALSE
chr7	6029960	A	G	3	0.00967742	FALSE
chr7	6029962	T	C	2	0.00645161	FALSE
chr7	6029963	T	C	2	0.00645161	FALSE
chr7	6029964	T	C	2	0.00645161	FALSE
chr7	6029965	C	T	1	0.00322581	FALSE
chr7	6029966	C	T	2	0.00645161	FALSE
chr7	6029967	C	A	1	0.00322581	FALSE
chr7	6029967	C	G	2	0.00645161	FALSE
chr7	6029967	C	T	5	0.016129	FALSE
chr7	6029970	T	G	1	0.00322581	FALSE
chr7	6029974	T	G	2	0.00645161	FALSE
chr7	6029976	A	G	1	0.00322581	FALSE
chr7	6029979	T	A	1	0.00322581	FALSE
chr7	6029979	T	C	1	0.00322581	FALSE
chr7	6029981	A	G	1	0.00322581	FALSE
chr7	6029982	T	G	1	0.00322581	FALSE
chr7	6029984	C	A	3	0.00967742	FALSE
chr7	6029987	T	C	1	0.00322581	FALSE
chr7	6029988	T	A	1	0.00322581	FALSE
chr7	6029993	T	C	1	0.00322581	FALSE
chr7	6029995	A	G	2	0.00645161	FALSE
chr7	6030005	C	T	2	0.00645161	FALSE
chr7	6030006	T	C	1	0.00322581	FALSE
chr7	6030014	A	G	4	0.0129032	FALSE
chr7	6030015	C	A	1	0.00322581	FALSE
chr7	6030016	A	G	2	0.00645161	FALSE
chr7	6030019	A	G	2	0.00645161	FALSE
chr7	6030020	C	T	1	0.00322581	FALSE
chr7	6030023	T	C	1	0.00322581	FALSE
chr7	6030027	C	A	2	0.00645161	FALSE
chr7	6030034	A	G	1	0.00322581	FALSE
chr7	6030035	G	T	2	0.00645161	FALSE
chr7	6030036	A	G	2	0.00645161	FALSE
chr7	6030037	T	C	1	0.00322581	FALSE
chr7	6030038	T	C	2	0.00645161	FALSE
chr7	6030039	C	A	3	0.00967742	FALSE
chr7	6030040	A	G	1	0.00322581	FALSE
chr7	6030045	T	G	1	0.00322581	FALSE
chr7	6030048	T	A	1	0.00322581	FALSE
chr7	6030049	G	T	1	0.00322581	FALSE
chr7	6030050	A	G	1	0.00322581	FALSE
chr7	6030051	A	C	1	0.00322581	FALSE
chr7	6030051	A	G	1	0.00322581	FALSE
chr7	6030052	A	T	1	0.00322581	FALSE
chr7	6030053	T	C	2	0.00645161	FALSE
chr7	6030056	G	A	1	0.00322581	FALSE
chr7	6030058	T	C	1	0.00322581	FALSE
chr7	6030064	A	G	2	0.00645161	FALSE
chr7	6030070	A	G	4	0.0129032	FALSE
chr7	6030072	G	A	1	0.00322581	FALSE
chr7	6030073	A	G	1	0.00322581	FALSE
chr7	6030074	G	T	1	0.00322581	FALSE
chr7	6030079	A	G	2	0.00645161	FALSE
chr7	6030079	A	T	1	0.00322581	FALSE
chr7	6030081	A	G	1	0.00322581	FALSE
chr7	6030082	C	A	1	0.00322581	FALSE
chr7	6030082	C	T	1	0.00322581	FALSE
chr7	6030083	A	C	2	0.00645161	FALSE
chr7	6030088	T	C	1	0.00322581	FALSE
chr7	6030090	G	T	3	0.00967742	FALSE
chr7	6030091	A	G	2	0.00645161	FALSE
chr7	6030095	G	T	2	0.00645161	FALSE
chr7	6030096	A	G	1	0.00322581	FALSE
chr7	6030098	A	G	1	0.00322581	FALSE
chr7	6030101	A	G	2	0.00645161	FALSE
chr7	6030103	A	C	1	0.00322581	FALSE
chr7	6030104	C	A	1	0.00322581	FALSE
chr7	6030107	A	G	1	0.00322581	FALSE
chr7	6030108	A	G	2	0.00645161	FALSE
chr7	6030111	G	T	1	0.00322581	FALSE
chr7	6030113	T	A	1	0.00322581	FALSE
chr7	6030116	A	G	1	0.00322581	FALSE
chr7	6030118	T	G	1	0.00322581	FALSE
chr7	6030119	A	G	2	0.00645161	FALSE
chr7	6030120	G	T	4	0.0129032	FALSE
chr7	6030121	G	C	2	0.00645161	FALSE
chr7	6030121	G	T	4	0.0129032	FALSE
chr7	6030122	T	C	2	0.00645161	FALSE
chr7	6030123	A	G	2	0.00645161	FALSE
chr7	6030124	A	C	1	0.00322581	FALSE
chr7	6030127	T	C	1	0.00322581	FALSE
chr7	6030129	T	C	1	0.00322581	FALSE
chr7	6030131	A	G	1	0.00322581	FALSE
chr7	6030133	A	G	4	0.0129032	FALSE
chr7	6030134	G	T	2	0.00645161	FALSE
chr7	6030138	A	T	1	0.00322581	FALSE
chr7	6030141	C	A	1	0.00322581	FALSE
chr7	6030142	A	T	1	0.00322581	FALSE
chr7	6030144	A	G	2	0.00645161	FALSE
chr7	6030145	T	C	2	0.00645161	FALSE
chr7	6030148	A	G	2	0.00645161	FALSE
chr7	6030152	A	G	1	0.00322581	FALSE
chr7	6030156	A	G	1	0.00322581	FALSE
chr7	6030160	A	G	1	0.00322581	FALSE
chr7	6030165	T	A	1	0.00322581	FALSE
chr7	6030168	A	G	1	0.00322581	FALSE
chr7	6030172	G	A	3	0.00967742	FALSE
chr7	6030172	G	T	1	0.00322581	FALSE
chr7	6030175	A	G	3	0.00967742	FALSE
chr7	6030176	A	G	1	0.00322581	FALSE
chr7	6030177	C	A	2	0.00645161	FALSE
chr7	6030179	A	G	3	0.00967742	FALSE
chr7	6030182	A	G	2	0.00645161	FALSE
chr7	6030184	A	C	2	0.00645161	FALSE
chr7	6030185	A	G	1	0.00322581	FALSE
chr7	6030186	G	A	2	0.00645161	FALSE
chr7	6030186	G	T	1	0.00322581	FALSE
chr7	6030187	A	G	2	0.00645161	FALSE
chr7	6030192	T	C	1	0.00322581	FALSE
chr7	6030194	A	C	1	0.00322581	FALSE
chr7	6030195	A	G	1	0.00322581	FALSE
chr7	6030196	T	C	1	0.00322581	FALSE
chr7	6030198	C	A	3	0.00967742	FALSE
chr7	6030198	C	T	1	0.00322581	FALSE
chr7	6030205	G	T	2	0.00645161	FALSE
chr7	6030207	A	G	2	0.00645161	FALSE
chr7	6030209	T	C	1	0.00322581	FALSE
chr7	6030210	T	C	1	0.00322581	FALSE
chr7	6030214	T	C	3	0.00967742	FALSE
chr7	6030216	A	G	1	0.00322581	FALSE
chr7	6030217	A	G	2	0.00645161	FALSE
chr7	6030219	A	G	2	0.00645161	FALSE
chr7	6030220	A	G	2	0.00645161	FALSE
chr7	6030223	A	G	2	0.00645161	FALSE
chr7	6030227	T	C	1	0.00322581	FALSE
chr7	6030230	C	A	2	0.00645161	FALSE
chr7	6030234	T	C	1	0.00322581	FALSE
chr7	6030235	A	G	2	0.00645161	FALSE
chr7	6030240	A	G	1	0.00322581	FALSE
chr7	6030247	G	T	2	0.00645161	FALSE
chr7	6030251	T	C	1	0.00322581	FALSE
chr7	6030254	A	G	1	0.00322581	FALSE
chr7	6030255	A	G	2	0.00645161	FALSE
chr7	6030257	T	C	2	0.00645161	FALSE
chr7	6030259	G	T	2	0.00645161	FALSE
chr7	6030261	T	C	1	0.00322581	FALSE
chr7	6030262	A	G	2	0.00645161	FALSE
chr7	6030264	A	G	3	0.00967742	FALSE
chr7	6030265	T	C	2	0.00645161	FALSE
chr7	6030266	C	T	1	0.00322581	FALSE
chr7	6030267	T	C	2	0.00645161	FALSE
chr7	6030268	A	G	1	0.00322581	FALSE
chr7	6030273	A	G	3	0.00967742	FALSE
chr7	6030275	A	C	1	0.00322581	FALSE
chr7	6030276	A	G	4	0.0129032	FALSE
chr7	6030280	A	G	1	0.00322581	FALSE
chr7	6030280	A	T	2	0.00645161	FALSE
chr7	6030284	A	G	2	0.00645161	FALSE
chr7	6030285	A	G	1	0.00322581	FALSE
chr7	6030287	G	A	78	0.251613	FALSE
chr7	6030287	G	T	1	0.00322581	FALSE
chr7	6030288	C	A	2	0.00645161	FALSE
chr7	6030296	T	C	1	0.00322581	FALSE
chr7	6030297	G	T	1	0.00322581	FALSE
chr7	6030301	A	G	2	0.00645161	FALSE
chr7	6030303	A	G	1	0.00322581	FALSE
chr7	6030305	T	C	2	0.00645161	FALSE
chr7	6030307	A	C	1	0.00322581	FALSE
chr7	6030307	A	G	1	0.00322581	FALSE
chr7	6030309	T	C	2	0.00645161	FALSE
chr7	6030319	A	G	2	0.00645161	FALSE
chr7	6030324	A	C	2	0.00645161	FALSE
chr7	6030324	A	T	2	0.00645161	FALSE
chr7	6030329	C	T	1	0.00322581	FALSE
chr7	6030330	G	A	1	0.00322581	FALSE
chr7	6030332	C	T	2	0.00645161	FALSE
chr7	6030333	A	G	3	0.00967742	FALSE
chr7	6030334	A	G	2	0.00645161	FALSE
chr7	6030337	T	C	2	0.00645161	FALSE
chr7	6030341	T	C	1	0.00322581	FALSE
chr7	6030341	T	G	1	0.00322581	FALSE
chr7	6030344	A	C	2	0.00645161	FALSE
chr7	6030344	A	G	2	0.00645161	FALSE
chr7	6030347	A	G	2	0.00645161	FALSE
chr7	6030351	T	C	2	0.00645161	FALSE
chr7	6030355	A	G	2	0.00645161	FALSE
chr7	6030358	T	C	1	0.00322581	FALSE
chr7	6030373	G	A	2	0.00645161	FALSE
chr7	6030377	C	T	1	0.00322581	FALSE
chr7	6030381	C	T	1	0.00322581	FALSE
chr7	6030384	C	A	1	0.00322581	FALSE
chr7	6030386	T	C	2	0.00645161	FALSE
chr7	6030387	G	A	1	0.00322581	FALSE
chr7	6030389	A	G	1	0.00322581	FALSE
chr7	6030390	A	G	1	0.00322581	FALSE
chr7	6030392	C	T	1	0.00322581	FALSE
chr7	6030397	C	A	2	0.00645161	FALSE
chr7	6030397	C	T	1	0.00322581	FALSE
chr7	6030400	T	C	1	0.00322581	FALSE
chr7	6030401	T	C	1	0.00322581	FALSE
chr7	6030405	G	A	2	0.00645161	FALSE
chr7	6030408	G	T	2	0.00645161	FALSE
chr7	6030414	A	G	4	0.0129032	FALSE
chr7	6030416	G	A	1	0.00322581	FALSE
chr7	6030417	A	T	1	0.00322581	FALSE
chr7	6030420	A	T	1	0.00322581	FALSE
chr7	6030422	A	G	2	0.00645161	FALSE
chr7	6030432	G	A	3	0.00967742	FALSE
chr7	6030433	T	C	2	0.00645161	FALSE
chr7	6030437	G	C	30	0.0967742	FALSE
chr7	6030438	A	G	1	0.00322581	FALSE
chr7	6030439	G	T	1	0.00322581	FALSE
chr7	6030441	T	C	2	0.00645161	FALSE
chr7	6030443	A	G	6	0.0193548	FALSE
chr7	6030444	A	G	4	0.0129032	FALSE
chr7	6030446	A	G	2	0.00645161	FALSE
chr7	6030449	A	G	1	0.00322581	FALSE
chr7	6030449	A	T	2	0.00645161	FALSE
chr7	6030455	G	A	1	0.00322581	FALSE
chr7	6030457	C	T	1	0.00322581	FALSE
chr7	6030458	A	G	1	0.00322581	FALSE
chr7	6030458	A	T	1	0.00322581	FALSE
chr7	6030461	A	C	2	0.00645161	FALSE
chr7	6030462	T	A	1	0.00322581	FALSE
chr7	6030462	T	C	1	0.00322581	FALSE
chr7	6030463	G	A	1	0.00322581	FALSE
chr7	6030465	C	T	2	0.00645161	FALSE
chr7	6030466	G	A	2	0.00645161	FALSE
chr7	6030467	A	G	2	0.00645161	FALSE
chr7	6030468	A	G	1	0.00322581	FALSE
chr7	6030469	A	G	1	0.00322581	FALSE
chr7	6030474	G	A	3	0.00967742	FALSE
chr7	6030477	T	C	2	0.00645161	FALSE
chr7	6030479	T	A	1	0.00322581	FALSE
chr7	6030479	T	C	1	0.00322581	FALSE
chr7	6030482	T	C	2	0.00645161	FALSE
chr7	6030489	A	G	1	0.00322581	FALSE
chr7	6030493	A	T	1	0.00322581	FALSE
chr7	6030497	T	G	2	0.00645161	FALSE
chr7	6030498	T	A	1	0.00322581	FALSE
chr7	6030500	G	A	1	0.00322581	FALSE
chr7	6030503	A	G	3	0.00967742	FALSE
chr7	6030508	T	C	2	0.00645161	FALSE
chr7	6030508	T	G	1	0.00322581	FALSE
chr7	6030511	T	C	2	0.00645161	FALSE
chr7	6030511	T	G	1	0.00322581	FALSE
chr7	6030516	G	C	1	0.00322581	FALSE
chr7	6030517	G	A	1	0.00322581	FALSE
chr7	6030520	C	A	2	0.00645161	FALSE
chr7	6030520	C	T	1	0.00322581	FALSE
chr7	6030523	G	A	2	0.00645161	FALSE
chr7	6030525	A	G	1	0.00322581	FALSE
chr7	6030526	A	G	2	0.00645161	FALSE
chr7	6030534	T	C	2	0.00645161	FALSE
chr7	6030534	T	G	1	0.00322581	FALSE
chr7	6030537	T	C	1	0.00322581	FALSE
chr7	6030539	A	G	1	0.00322581	FALSE
chr7	6030542	A	G	5	0.016129	FALSE
chr7	6030544	G	T	2	0.00645161	FALSE
chr7	6030546	T	G	3	0.00967742	FALSE
chr7	6030549	G	A	1	0.00322581	FALSE
chr7	6030551	C	T	1	0.00322581	FALSE
chr7	6030552	G	A	2	0.00645161	FALSE
chr7	6030557	A	G	5	0.016129	FALSE
chr7	6030560	C	T	3	0.00967742	FALSE
chr7	6030566	A	G	2	0.00645161	FALSE
chr7	6030569	T	C	5	0.016129	FALSE
chr7	6030575	A	G	2	0.00645161	FALSE
chr7	6030576	T	C	1	0.00322581	FALSE
chr7	6030576	T	G	2	0.00645161	FALSE
chr7	6030578	G	A	2	0.00645161	FALSE
chr7	6030582	G	T	2	0.00645161	FALSE
chr7	6030585	A	G	1	0.00322581	FALSE
chr7	6030587	A	G	1	0.00322581	FALSE
chr7	6030588	G	C	2	0.00645161	FALSE
chr7	6030589	T	C	1	0.00322581	FALSE
chr7	6030589	T	G	1	0.00322581	FALSE
chr7	6030591	A	G	1	0.00322581	FALSE
chr7	6030593	C	T	2	0.00645161	FALSE
chr7	6030596	A	C	1	0.00322581	FALSE
chr7	6030596	A	G	1	0.00322581	FALSE
chr7	6030599	T	C	2	0.00645161	FALSE
chr7	6030603	A	C	2	0.00645161	FALSE
chr7	6030603	A	G	1	0.00322581	FALSE
chr7	6030605	C	A	2	0.00645161	FALSE
chr7	6030606	A	G	2	0.00645161	FALSE
chr7	6030612	C	A	2	0.00645161	FALSE
chr7	6030617	G	A	1	0.00322581	FALSE
chr7	6030631	G	T	1	0.00322581	FALSE
chr7	6030632	C	T	1	0.00322581	FALSE
chr7	6030634	A	C	1	0.00322581	FALSE
chr7	6030635	G	A	2	0.00645161	FALSE
chr7	6030638	T	C	1	0.00322581	FALSE
chr7	6030639	C	A	1	0.00322581	FALSE
chr7	6030640	T	C	1	0.00322581	FALSE
chr7	6030645	C	A	1	0.00322581	FALSE
chr7	6030646	A	C	1	0.00322581	FALSE
chr7	6030647	A	C	1	0.00322581	FALSE
chr7	6030649	A	G	2	0.00645161	FALSE
chr7	6030650	A	T	3	0.00967742	FALSE
chr7	6030651	A	G	1	0.00322581	FALSE
chr7	6030655	C	A	1	0.00322581	FALSE
chr7	6030661	A	G	1	0.00322581	FALSE
chr7	6030663	A	G	1	0.00322581	FALSE
chr7	6030666	G	A	3	0.00967742	FALSE
chr7	6030667	A	G	1	0.00322581	FALSE
chr7	6030669	G	A	2	0.00645161	FALSE
chr7	6030671	A	G	2	0.00645161	FALSE
chr7	6030672	G	T	1	0.00322581	FALSE
chr7	6030673	A	G	2	0.00645161	FALSE
chr7	6030675	A	G	1	0.00322581	FALSE
chr7	6030678	G	T	1	0.00322581	FALSE
chr7	6030679	A	G	1	0.00322581	FALSE
chr7	6030683	A	T	2	0.00645161	FALSE
chr7	6030684	A	G	1	0.00322581	FALSE
chr7	6030685	T	C	2	0.00645161	FALSE
chr7	6030686	T	C	2	0.00645161	FALSE
chr7	6030690	A	G	2	0.00645161	FALSE
chr7	6030691	G	T	1	0.00322581	FALSE
chr7	6030692	G	A	1	0.00322581	FALSE
chr7	6030692	G	T	3	0.00967742	FALSE
chr7	6030695	A	G	2	0.00645161	FALSE
chr7	6030697	T	A	1	0.00322581	FALSE
chr7	6030697	T	G	2	0.00645161	FALSE
chr7	6030699	T	C	1	0.00322581	FALSE
chr7	6030704	A	G	1	0.00322581	FALSE
chr7	6030706	T	C	3	0.00967742	FALSE
chr7	6030709	C	A	1	0.00322581	FALSE
chr7	6030710	C	A	4	0.0129032	FALSE
chr7	6030716	C	A	3	0.00967742	FALSE
chr7	6030718	A	G	1	0.00322581	FALSE
chr7	6030722	A	G	20	0.0645161	FALSE
chr7	6030723	C	A	1	0.00322581	FALSE
chr7	6030725	A	G	2	0.00645161	FALSE
chr7	6030726	T	C	2	0.00645161	FALSE
chr7	6030733	T	C	1	0.00322581	FALSE
chr7	6030735	G	T	2	0.00645161	FALSE
chr7	6030740	A	C	1	0.00322581	FALSE
chr7	6030744	A	T	2	0.00645161	FALSE
chr7	6030745	A	G	1	0.00322581	FALSE
chr7	6030749	T	A	1	0.00322581	FALSE
chr7	6030756	A	G	1	0.00322581	FALSE
chr7	6030757	C	A	1	0.00322581	FALSE
chr7	6030758	C	A	6	0.0193548	FALSE
chr7	6030767	A	T	2	0.00645161	FALSE
chr7	6030769	C	A	4	0.0129032	FALSE
chr7	6030770	A	G	1	0.00322581	FALSE
chr7	6030771	T	C	1	0.00322581	FALSE
chr7	6030776	T	C	1	0.00322581	FALSE
chr7	6030777	G	T	2	0.00645161	FALSE
chr7	6030779	A	G	1	0.00322581	FALSE
chr7	6030783	T	A	1	0.00322581	FALSE
chr7	6030785	A	G	1	0.00322581	FALSE
chr7	6030787	T	A	2	0.00645161	FALSE
chr7	6030787	T	C	1	0.00322581	FALSE
chr7	6030788	C	A	3	0.00967742	FALSE
chr7	6030788	C	T	1	0.00322581	FALSE
chr7	6030789	A	G	1	0.00322581	FALSE
chr7	6030791	C	A	1	0.00322581	FALSE
chr7	6030795	T	C	4	0.0129032	FALSE
chr7	6030799	A	G	1	0.00322581	FALSE
chr7	6030800	C	A	1	0.00322581	FALSE
chr7	6030802	A	G	1	0.00322581	FALSE
chr7	6030803	C	A	1	0.00322581	FALSE
chr7	6030804	A	G	1	0.00322581	FALSE
chr7	6030808	C	A	1	0.00322581	FALSE
chr7	6030810	G	T	3	0.00967742	FALSE
chr7	6030812	T	C	1	0.00322581	FALSE
chr7	6030814	A	C	2	0.00645161	FALSE
chr7	6030814	A	G	1	0.00322581	FALSE
chr7	6030817	T	C	2	0.00645161	FALSE
chr7	6030819	C	A	1	0.00322581	FALSE
chr7	6030824	A	G	1	0.00322581	FALSE
chr7	6030826	C	A	1	0.00322581	FALSE
chr7	6030828	T	C	1	0.00322581	FALSE
chr7	6030831	A	G	2	0.00645161	FALSE
chr7	6030832	A	G	1	0.00322581	FALSE
chr7	6030836	A	G	1	0.00322581	FALSE
chr7	6030838	A	G	2	0.00645161	FALSE
chr7	6030839	A	G	1	0.00322581	FALSE
chr7	6030843	T	C	1	0.00322581	FALSE
chr7	6030845	A	G	1	0.00322581	FALSE
chr7	6030847	A	G	1	0.00322581	FALSE
chr7	6030848	T	C	3	0.00967742	FALSE
chr7	6030854	G	A	1	0.00322581	FALSE
chr7	6030854	G	T	1	0.00322581	FALSE
chr7	6030855	A	G	2	0.00645161	FALSE
chr7	6030856	T	C	2	0.00645161	FALSE
chr7	6030858	A	G	2	0.00645161	FALSE
chr7	6030859	A	G	3	0.00967742	FALSE
chr7	6030860	G	T	1	0.00322581	FALSE
chr7	6030862	G	T	2	0.00645161	FALSE
chr7	6030865	G	A	1	0.00322581	FALSE
chr7	6030865	G	T	2	0.00645161	FALSE
chr7	6030870	C	A	1	0.00322581	FALSE
chr7	6030878	T	C	1	0.00322581	FALSE
chr7	6030883	T	C	4	0.0129032	FALSE
chr7	6030884	C	A	1	0.00322581	FALSE
chr7	6030889	C	A	2	0.00645161	FALSE
chr7	6030889	C	T	1	0.00322581	FALSE
chr7	6030893	G	T	3	0.00967742	FALSE
chr7	6030895	A	G	2	0.00645161	FALSE
chr7	6030898	T	G	2	0.00645161	FALSE
chr7	6030902	A	C	1	0.00322581	FALSE
chr7	6030902	A	T	1	0.00322581	FALSE
chr7	6030909	G	T	2	0.00645161	FALSE
chr7	6030912	A	G	3	0.00967742	FALSE
chr7	6030919	G	A	2	0.00645161	FALSE
chr7	6030921	A	G	1	0.00322581	FALSE
chr7	6030927	G	T	1	0.00322581	FALSE
chr7	6030928	A	G	1	0.00322581	FALSE
chr7	6030934	C	A	1	0.00322581	FALSE
chr7	6030937	A	G	1	0.00322581	FALSE
chr7	6030938	A	G	1	0.00322581	FALSE
chr7	6030939	G	T	1	0.00322581	FALSE
chr7	6030940	A	G	1	0.00322581	FALSE
chr7	6030943	T	C	2	0.00645161	FALSE
chr7	6030944	T	C	1	0.00322581	FALSE
chr7	6030955	T	G	2	0.00645161	FALSE
chr7	6030964	G	T	1	0.00322581	FALSE
chr7	6030969	T	A	1	0.00322581	FALSE
chr7	6030973	A	T	2	0.00645161	FALSE
chr7	6030974	G	T	1	0.00322581	FALSE
chr7	6030975	T	G	1	0.00322581	FALSE
chr7	6030977	T	C	1	0.00322581	FALSE
chr7	6030980	A	G	1	0.00322581	FALSE
chr7	6030984	A	G	4	0.0129032	FALSE
chr7	6030987	A	G	2	0.00645161	FALSE
chr7	6030987	A	T	1	0.00322581	FALSE
chr7	6030992	C	T	1	0.00322581	FALSE
chr7	6030993	A	G	1	0.00322581	FALSE
chr7	6030995	T	C	1	0.00322581	FALSE
chr7	6030998	C	A	2	0.00645161	FALSE
chr7	6030999	A	G	2	0.00645161	FALSE
chr7	6031000	A	G	1	0.00322581	FALSE
chr7	6031006	C	A	2	0.00645161	FALSE
chr7	6031009	A	G	1	0.00322581	FALSE
chr7	6031014	T	C	1	0.00322581	FALSE
chr7	6031015	A	G	3	0.00967742	FALSE
chr7	6031021	C	A	1	0.00322581	FALSE
chr7	6031021	C	T	1	0.00322581	FALSE
chr7	6031023	G	T	1	0.00322581	FALSE
chr7	6031026	A	G	1	0.00322581	FALSE
chr7	6031029	A	G	1	0.00322581	FALSE
chr7	6031030	A	G	4	0.0129032	FALSE
chr7	6031033	T	C	1	0.00322581	FALSE
chr7	6031034	C	A	1	0.00322581	FALSE
chr7	6031037	T	A	1	0.00322581	FALSE
chr7	6031043	A	G	2	0.00645161	FALSE
chr7	6031045	G	T	4	0.0129032	FALSE
chr7	6031046	A	C	1	0.00322581	FALSE
chr7	6031049	T	C	1	0.00322581	FALSE
chr7	6031056	G	T	6	0.0193548	FALSE
chr7	6031057	A	G	1	0.00322581	FALSE
chr7	6031058	A	G	1	0.00322581	FALSE
chr7	6031060	T	C	1	0.00322581	FALSE
chr7	6031063	G	T	1	0.00322581	FALSE
chr7	6031064	G	T	1	0.00322581	FALSE
chr7	6031065	A	G	2	0.00645161	FALSE
chr7	6031066	A	G	1	0.00322581	FALSE
chr7	6031067	G	T	2	0.00645161	FALSE
chr7	6031068	A	G	2	0.00645161	FALSE
chr7	6031069	A	G	1	0.00322581	FALSE
chr7	6031074	T	C	2	0.00645161	FALSE
chr7	6031075	C	A	2	0.00645161	FALSE
chr7	6031078	C	A	1	0.00322581	FALSE
chr7	6031078	C	T	6	0.0193548	FALSE
chr7	6031085	C	A	1	0.00322581	FALSE
chr7	6031092	G	T	3	0.00967742	FALSE
chr7	6031093	G	T	1	0.00322581	FALSE
chr7	6031095	T	C	2	0.00645161	FALSE
chr7	6031096	G	T	1	0.00322581	FALSE
chr7	6031098	C	A	2	0.00645161	FALSE
chr7	6031101	T	C	1	0.00322581	FALSE
chr7	6031101	TA	T	2	0.00645161	FALSE
chr7	6031102	A	G	1	0.00322581	FALSE
chr7	6031103	A	G	1	0.00322581	FALSE
chr7	6031104	A	G	1	0.00322581	FALSE
chr7	6031107	A	G	1	0.00322581	FALSE
chr7	6031111	T	A	1	0.00322581	FALSE
chr7	6031113	C	A	2	0.00645161	FALSE
chr7	6031114	A	G	1	0.00322581	FALSE
chr7	6031118	T	C	1	0.00322581	FALSE
chr7	6031119	C	A	2	0.00645161	FALSE
chr7	6031124	C	A	3	0.00967742	FALSE
chr7	6031129	T	C	2	0.00645161	FALSE
chr7	6031132	T	C	1	0.00322581	FALSE
chr7	6031135	A	C	1	0.00322581	FALSE
chr7	6031136	C	A	2	0.00645161	FALSE
chr7	6031139	A	C	1	0.00322581	FALSE
chr7	6031141	T	G	2	0.00645161	FALSE
chr7	6031143	T	C	1	0.00322581	FALSE
chr7	6031144	C	A	1	0.00322581	FALSE
chr7	6031145	A	G	3	0.00967742	FALSE
chr7	6031147	G	T	3	0.00967742	FALSE
chr7	6031149	A	C	1	0.00322581	FALSE
chr7	6031151	A	C	1	0.00322581	FALSE
chr7	6031156	G	T	2	0.00645161	FALSE
chr7	6031160	A	G	1	0.00322581	FALSE
chr7	6031162	T	A	4	0.0129032	FALSE
chr7	6031164	T	G	1	0.00322581	FALSE
chr7	6031168	T	A	4	0.0129032	FALSE
chr7	6031168	TA	T	3	0.00967742	FALSE
chr7	6031169	A	G	1	0.00322581	FALSE
chr7	6031169	A	T	4	0.0129032	FALSE
chr7	6031170	A	G	2	0.00645161	FALSE
chr7	6031175	A	G	2	0.00645161	FALSE
chr7	6031180	A	G	1	0.00322581	FALSE
chr7	6031181	A	G	1	0.00322581	FALSE
chr7	6031182	A	T	2	0.00645161	FALSE
chr7	6031193	A	G	2	0.00645161	FALSE
chr7	6031199	G	A	1	0.00322581	FALSE
chr7	6031201	T	C	2	0.00645161	FALSE
chr7	6031204	C	A	2	0.00645161	FALSE
chr7	6031205	T	G	5	0.016129	FALSE
chr7	6031207	A	G	1	0.00322581	FALSE
chr7	6031208	T	C	2	0.00645161	FALSE
chr7	6031211	C	T	2	0.00645161	FALSE
chr7	6031212	T	C	1	0.00322581	FALSE
chr7	6031213	G	A	3	0.00967742	FALSE
chr7	6031213	G	C	2	0.00645161	FALSE
chr7	6031221	A	C	1	0.00322581	FALSE
chr7	6031221	A	G	1	0.00322581	FALSE
chr7	6031223	C	T	1	0.00322581	FALSE
chr7	6031224	A	G	1	0.00322581	FALSE
chr7	6031228	T	G	2	0.00645161	FALSE
chr7	6031230	G	T	1	0.00322581	FALSE
chr7	6031231	G	T	2	0.00645161	FALSE
chr7	6031237	A	T	1	0.00322581	FALSE
chr7	6031238	A	G	1	0.00322581	FALSE
chr7	6031240	A	G	1	0.00322581	FALSE
chr7	6031242	G	T	1	0.00322581	FALSE
chr7	6031249	T	A	2	0.00645161	FALSE
chr7	6031258	C	T	1	0.00322581	FALSE
chr7	6031261	G	A	1	0.00322581	FALSE
chr7	6031265	T	G	1	0.00322581	FALSE
chr7	6031273	A	G	2	0.00645161	FALSE
chr7	6031274	T	G	2	0.00645161	FALSE
chr7	6031277	T	C	1	0.00322581	FALSE
chr7	6031281	T	C	2	0.00645161	FALSE
chr7	6031282	A	C	1	0.00322581	FALSE
chr7	6031284	C	A	1	0.00322581	FALSE
chr7	6031286	C	A	1	0.00322581	FALSE
chr7	6031286	C	T	3	0.00967742	FALSE
chr7	6031290	G	A	2	0.00645161	FALSE
chr7	6031291	A	G	1	0.00322581	FALSE
chr7	6031292	A	G	1	0.00322581	FALSE
chr7	6031293	A	C	4	0.0129032	FALSE
chr7	6031298	G	A	1	0.00322581	FALSE
chr7	6031301	T	G	2	0.00645161	FALSE
chr7	6031304	A	G	1	0.00322581	FALSE
chr7	6031305	C	T	2	0.00645161	FALSE
chr7	6031313	A	G	1	0.00322581	FALSE
chr7	6031315	A	G	2	0.00645161	FALSE
chr7	6031321	T	C	2	0.00645161	FALSE
chr7	6031323	A	C	2	0.00645161	FALSE
chr7	6031330	T	C	1	0.00322581	FALSE
chr7	6031339	A	T	2	0.00645161	FALSE
chr7	6031340	C	G	1	0.00322581	FALSE
chr7	6031343	A	G	1	0.00322581	FALSE
chr7	6031350	G	A	1	0.00322581	FALSE
chr7	6031353	C	A	1	0.00322581	FALSE
chr7	6031361	T	C	1	0.00322581	FALSE
chr7	6031362	T	C	2	0.00645161	FALSE
chr7	6031364	G	C	2	0.00645161	FALSE
chr7	6031371	G	A	2	0.00645161	FALSE
chr7	6031372	A	G	2	0.00645161	FALSE
chr7	6031374	T	G	1	0.00322581	FALSE
chr7	6031379	A	G	1	0.00322581	FALSE
chr7	6031385	G	A	1	0.00322581	FALSE
chr7	6031388	T	C	1	0.00322581	FALSE
chr7	6031391	A	C	1	0.00322581	FALSE
chr7	6031396	G	T	1	0.00322581	FALSE
chr7	6031404	A	G	2	0.00645161	FALSE
chr7	6031407	T	G	1	0.00322581	FALSE
chr7	6031410	C	T	2	0.00645161	FALSE
chr7	6031411	A	G	2	0.00645161	FALSE
chr7	6031415	A	G	2	0.00645161	FALSE
chr7	6031416	G	T	1	0.00322581	FALSE
chr7	6031418	C	T	5	0.016129	FALSE
chr7	6031419	G	A	1	0.00322581	FALSE
chr7	6031424	C	T	1	0.00322581	FALSE
chr7	6031425	A	G	1	0.00322581	FALSE
chr7	6031426	C	T	2	0.00645161	FALSE
chr7	6031427	G	T	2	0.00645161	FALSE
chr7	6031428	C	T	2	0.00645161	FALSE
chr7	6031431	C	T	2	0.00645161	FALSE
chr7	6031432	C	T	4	0.0129032	FALSE
chr7	6031433	A	ACTG	1	0.00322581	FALSE
chr7	6031433	A	G	6	0.0193548	FALSE
chr7	6031435	A	C	1	0.00322581	FALSE
chr7	6031435	A	G	1	0.00322581	FALSE
chr7	6031440	A	C	2	0.00645161	FALSE
chr7	6031441	G	A	2	0.00645161	FALSE
chr7	6031442	C	T	5	0.016129	FALSE
chr7	6031444	T	C	3	0.00967742	FALSE
chr7	6031444	T	G	1	0.00322581	FALSE
chr7	6031446	G	C	1	0.00322581	FALSE
chr7	6031447	G	A	1	0.00322581	FALSE
chr7	6031448	T	C	3	0.00967742	FALSE
chr7	6031448	T	G	1	0.00322581	FALSE
chr7	6031449	G	A	1	0.00322581	FALSE
chr7	6031450	A	C	2	0.00645161	FALSE
chr7	6031452	A	G	39	0.125806	FALSE
chr7	6031452	A	T	107	0.345161	FALSE
chr7	6031468	TCAAA	T	8	0.0258065	FALSE
chr7	6031469	CAAAA	C	124	0.4	FALSE
chr7	6031474	AAAAAC	A	267	0.86129	FALSE
chr7	6031475	AAAAC	A	2	0.00645161	FALSE
chr7	6031478	ACAAAAAC	A	225	0.725806	FALSE
chr7	6031478	ACAAAAAC	AAAAAAC	51	0.164516	FALSE
chr7	6031478	ACAAAAAC	AAAAAC	8	0.0258065	FALSE
chr7	6031478	ACAAAAAC	AAAAC	2	0.00645161	FALSE
chr7	6031493	T	G	2	0.00645161	FALSE
chr7	6031536	C	T	221	0.712903	FALSE
chr7	6031578	T	A	3	0.00967742	FALSE
chr7	6031579	G	C	2	0.00645161	FALSE
chr7	6031635	T	C	1	0.00322581	FALSE
chr7	6031658	T	C	310	1	FALSE
chr7	6031660	T	C	310	1	FALSE
chr7	6031668	C	G	310	1	FALSE
chr7	6031715	G	GA	2	0.00645161	FALSE
chr7	6031718	T	A	310	1	FALSE
chr7	6031733	C	T	310	1	FALSE
chr7	6031736	A	G	310	1	FALSE
chr7	6031737	G	A	310	1	FALSE
chr7	6031743	C	T	310	1	FALSE
chr7	6031759	T	A	310	1	FALSE
chr7	6031804	GTTTT	G	155	0.5	FALSE
chr7	6031804	GTTTT	GT	155	0.5	FALSE
chr7	6031809	T	G	155	0.5	FALSE
chr7	6031822	T	A	310	1	FALSE
chr7	6031895	C	T	310	1	FALSE
chr7	6031907	T	G	310	1	FALSE
chr7	6031912	T	C	310	1	FALSE
chr7	6031913	G	C	310	1	FALSE
chr7	6031922	A	C	310	1	FALSE
chr7	6031929	A	G	310	1	FALSE
chr7	6031936	T	C	310	1	FALSE
chr7	6031947	A	ACT	149	0.480645	FALSE
chr7	6031947	A	ACTT	155	0.5	FALSE
chr7	6031947	A	ACTTTTTTTTTT	1	0.00322581	FALSE
chr7	6031947	A	ACTTTTTTTTTTC	1	0.00322581	FALSE
chr7	6031947	A	ACTTTTTTTTTTT	4	0.0129032	FALSE
chr7	6031948	T	C	155	0.5	FALSE
chr7	6031957	C	T	155	0.5	FALSE
chr7	6031968	T	TTG	15	0.0483871	FALSE
chr7	6031968	T	TTTG	14	0.0451613	FALSE
chr7	6031968	T	TTTGAG	3	0.00967742	FALSE
chr7	6031968	T	TTTTG	34	0.109677	FALSE
chr7	6031968	T	TTTTTG	41	0.132258	FALSE
chr7	6031968	T	TTTTTTTG	1	0.00322581	FALSE
chr7	6031968	TCA	T	1	0.00322581	FALSE
chr7	6031968	TCA	TTTTTTGCA	1	0.00322581	FALSE
chr7	6031969	C	A	151	0.487097	FALSE
chr7	6031969	C	G	158	0.509677	FALSE
chr7	6031970	A	AG	310	1	FALSE
chr7	6031970	A	G	155	0.5	FALSE
chr7	6031981	G	A	6	0.0193548	FALSE
chr7	6032012	A	G	310	1	FALSE
chr7	6032036	T	C	310	1	FALSE
chr7	6032043	G	A	310	1	FALSE
chr7	6032076	G	A	228	0.735484	FALSE
chr7	6032089	T	C	310	1	FALSE
chr7	6032099	C	T	310	1	FALSE
chr7	6032107	T	C	310	1	FALSE
chr7	6032114	A	C	80	0.258065	FALSE
chr7	6032125	G	A	310	1	FALSE
chr7	6032139	T	C	310	1	FALSE
chr7	6032148	A	C	60	0.193548	FALSE
chr7	6032151	A	C	59	0.190323	FALSE
chr7	6032152	T	C	269	0.867742	FALSE
chr7	6032164	T	G	2	0.00645161	FALSE
chr7	6032170	C	G	1	0.00322581	FALSE
chr7	6032175	T	G	1	0.00322581	FALSE
chr7	6032182	C	A	1	0.00322581	FALSE
chr7	6032185	A	C	1	0.00322581	FALSE
chr7	6032187	T	C	40	0.129032	FALSE
chr7	6032190	A	C	1	0.00322581	FALSE
chr7	6032193	C	T	20	0.0645161	FALSE
chr7	6032198	G	A	1	0.00322581	FALSE
chr7	6032204	A	C	2	0.00645161	FALSE
chr7	6032208	C	G	2	0.00645161	FALSE
chr7	6032210	C	T	2	0.00645161	FALSE
chr7	6032213	A	G	1	0.00322581	FALSE
chr7	6032215	T	C	2	0.00645161	FALSE
chr7	6032217	C	A	1	0.00322581	FALSE
chr7	6032219	G	A	6	0.0193548	FALSE
chr7	6032219	G	T	1	0.00322581	FALSE
chr7	6032224	T	A	2	0.00645161	FALSE
chr7	6032226	T	C	2	0.00645161	FALSE
chr7	6032233	A	G	5	0.016129	FALSE
chr7	6032235	G	T	2	0.00645161	FALSE
chr7	6032238	A	C	2	0.00645161	FALSE
chr7	6032240	T	C	2	0.00645161	FALSE
chr7	6032243	A	C	1	0.00322581	FALSE
chr7	6032246	T	G	1	0.00322581	FALSE
chr7	6032249	C	A	1	0.00322581	FALSE
chr7	6032255	G	T	1	0.00322581	FALSE
chr7	6032256	A	G	1	0.00322581	FALSE
chr7	6032269	A	G	1	0.00322581	FALSE
chr7	6032276	T	G	1	0.00322581	FALSE
chr7	6032285	A	G	1	0.00322581	FALSE
chr7	6032288	A	G	1	0.00322581	FALSE
chr7	6032288	A	T	1	0.00322581	FALSE
chr7	6032290	T	C	1	0.00322581	FALSE
chr7	6032296	G	C	1	0.00322581	FALSE
chr7	6032302	A	C	2	0.00645161	FALSE
chr7	6032304	C	A	1	0.00322581	FALSE
chr7	6032305	T	C	1	0.00322581	FALSE
chr7	6032311	T	C	1	0.00322581	FALSE
chr7	6032316	A	T	1	0.00322581	FALSE
chr7	6032323	G	A	1	0.00322581	FALSE
chr7	6032323	G	T	1	0.00322581	FALSE
chr7	6032327	T	C	1	0.00322581	FALSE
chr7	6032330	C	A	1	0.00322581	FALSE
chr7	6032331	A	C	1	0.00322581	FALSE
chr7	6032331	A	G	1	0.00322581	FALSE
chr7	6032336	T	G	1	0.00322581	FALSE
chr7	6032355	A	G	2	0.00645161	FALSE
chr7	6032362	A	G	2	0.00645161	FALSE
chr7	6032363	A	G	2	0.00645161	FALSE
chr7	6032364	A	G	1	0.00322581	FALSE
chr7	6032374	C	G	2	0.00645161	FALSE
chr7	6032375	A	G	2	0.00645161	FALSE
chr7	6032379	A	G	2	0.00645161	FALSE
chr7	6032381	G	T	2	0.00645161	FALSE
chr7	6032382	A	G	2	0.00645161	FALSE
chr7	6032384	A	G	1	0.00322581	FALSE
chr7	6032386	T	G	1	0.00322581	FALSE
chr7	6032389	A	G	3	0.00967742	FALSE
chr7	6032394	T	C	1	0.00322581	FALSE
chr7	6032395	C	A	1	0.00322581	FALSE
chr7	6032398	T	C	1	0.00322581	FALSE
chr7	6032406	A	G	2	0.00645161	FALSE
chr7	6032413	T	C	1	0.00322581	FALSE
chr7	6032415	A	G	2	0.00645161	FALSE
chr7	6032416	C	A	2	0.00645161	FALSE
chr7	6032417	A	G	1	0.00322581	FALSE
chr7	6032418	A	G	2	0.00645161	FALSE
chr7	6032419	T	C	4	0.0129032	FALSE
chr7	6032423	A	G	1	0.00322581	FALSE
chr7	6032424	A	G	2	0.00645161	FALSE
chr7	6032427	T	A	1	0.00322581	FALSE
chr7	6032430	T	C	1	0.00322581	FALSE
chr7	6032431	A	G	1	0.00322581	FALSE
chr7	6032438	T	A	2	0.00645161	FALSE
chr7	6032438	T	C	1	0.00322581	FALSE
chr7	6032438	T	G	1	0.00322581	FALSE
chr7	6032443	A	G	1	0.00322581	FALSE
chr7	6032447	A	G	2	0.00645161	FALSE
chr7	6032450	C	T	1	0.00322581	FALSE
chr7	6032454	A	G	1	0.00322581	FALSE
chr7	6032455	A	G	1	0.00322581	FALSE
chr7	6032458	T	A	1	0.00322581	FALSE
chr7	6032460	A	G	1	0.00322581	FALSE
chr7	6032461	A	G	2	0.00645161	FALSE
chr7	6032463	A	C	2	0.00645161	FALSE
chr7	6032464	T	C	2	0.00645161	FALSE
chr7	6032465	T	C	2	0.00645161	FALSE
chr7	6032467	T	A	1	0.00322581	FALSE
chr7	6032473	C	A	1	0.00322581	FALSE
chr7	6032474	T	A	1	0.00322581	FALSE
chr7	6032480	T	C	3	0.00967742	FALSE
chr7	6032481	T	C	1	0.00322581	FALSE
chr7	6032486	T	G	1	0.00322581	FALSE
chr7	6032488	T	C	1	0.00322581	FALSE
chr7	6032493	A	G	1	0.00322581	FALSE
chr7	6032497	C	A	1	0.00322581	FALSE
chr7	6032498	T	A	1	0.00322581	FALSE
chr7	6032498	T	C	1	0.00322581	FALSE
chr7	6032499	A	G	3	0.00967742	FALSE
chr7	6032500	G	A	2	0.00645161	FALSE
chr7	6032501	T	C	1	0.00322581	FALSE
chr7	6032506	T	C	2	0.00645161	FALSE
chr7	6032507	G	T	1	0.00322581	FALSE
chr7	6032508	C	A	1	0.00322581	FALSE
chr7	6032509	A	G	2	0.00645161	FALSE
chr7	6032511	G	C	2	0.00645161	FALSE
chr7	6032511	G	T	1	0.00322581	FALSE
chr7	6032513	G	T	3	0.00967742	FALSE
chr7	6032515	A	G	1	0.00322581	FALSE
chr7	6032516	G	T	1	0.00322581	FALSE
chr7	6032517	C	A	1	0.00322581	FALSE
chr7	6032518	T	C	1	0.00322581	FALSE
chr7	6032524	G	T	4	0.0129032	FALSE
chr7	6032525	T	C	1	0.00322581	FALSE
chr7	6032526	T	C	1	0.00322581	FALSE
chr7	6032527	C	A	3	0.00967742	FALSE
chr7	6032528	A	G	2	0.00645161	FALSE
chr7	6032532	A	G	1	0.00322581	FALSE
chr7	6032536	T	C	3	0.00967742	FALSE
chr7	6032538	T	A	1	0.00322581	FALSE
chr7	6032538	T	C	2	0.00645161	FALSE
chr7	6032540	C	A	2	0.00645161	FALSE
chr7	6032543	T	G	2	0.00645161	FALSE
chr7	6032544	G	A	1	0.00322581	FALSE
chr7	6032544	G	T	2	0.00645161	FALSE
chr7	6032547	C	A	1	0.00322581	FALSE
chr7	6032549	T	C	1	0.00322581	FALSE
chr7	6032556	G	T	4	0.0129032	FALSE
chr7	6032560	C	A	2	0.00645161	FALSE
chr7	6032560	C	T	7	0.0225806	FALSE
chr7	6032564	G	A	1	0.00322581	FALSE
chr7	6032564	G	T	3	0.00967742	FALSE
chr7	6032566	C	A	3	0.00967742	FALSE
chr7	6032567	A	G	2	0.00645161	FALSE
chr7	6032570	A	G	1	0.00322581	FALSE
chr7	6032576	T	A	1	0.00322581	FALSE
chr7	6032576	T	C	2	0.00645161	FALSE
chr7	6032577	C	A	12	0.0387097	FALSE
chr7	6032578	A	G	1	0.00322581	FALSE
chr7	6032579	T	C	1	0.00322581	FALSE
chr7	6032581	A	G	1	0.00322581	FALSE
chr7	6032584	A	G	1	0.00322581	FALSE
chr7	6032585	A	C	1	0.00322581	FALSE
chr7	6032590	C	A	2	0.00645161	FALSE
chr7	6032591	C	A	2	0.00645161	FALSE
chr7	6032592	A	T	3	0.00967742	FALSE
chr7	6032593	A	G	1	0.00322581	FALSE
chr7	6032596	T	C	1	0.00322581	FALSE
chr7	6032598	T	C	1	0.00322581	FALSE
chr7	6032603	T	C	1	0.00322581	FALSE
chr7	6032606	T	C	2	0.00645161	FALSE
chr7	6032612	G	T	1	0.00322581	FALSE
chr7	6032613	T	C	1	0.00322581	FALSE
chr7	6032616	T	C	1	0.00322581	FALSE
chr7	6032618	A	G	3	0.00967742	FALSE
chr7	6032624	A	G	2	0.00645161	FALSE
chr7	6032625	A	G	1	0.00322581	FALSE
chr7	6032631	A	G	4	0.0129032	FALSE
chr7	6032632	A	G	1	0.00322581	FALSE
chr7	6032632	A	T	2	0.00645161	FALSE
chr7	6032633	T	C	2	0.00645161	FALSE
chr7	6032634	C	A	2	0.00645161	FALSE
chr7	6032635	C	A	1	0.00322581	FALSE
chr7	6032637	T	A	2	0.00645161	FALSE
chr7	6032639	A	C	2	0.00645161	FALSE
chr7	6032639	A	G	1	0.00322581	FALSE
chr7	6032640	C	T	1	0.00322581	FALSE
chr7	6032641	A	G	1	0.00322581	FALSE
chr7	6032641	A	T	1	0.00322581	FALSE
chr7	6032656	A	G	2	0.00645161	FALSE
chr7	6032656	A	T	2	0.00645161	FALSE
chr7	6032658	T	C	2	0.00645161	FALSE
chr7	6032661	G	T	3	0.00967742	FALSE
chr7	6032662	A	G	1	0.00322581	FALSE
chr7	6032665	T	C	2	0.00645161	FALSE
chr7	6032667	C	A	2	0.00645161	FALSE
chr7	6032668	A	G	1	0.00322581	FALSE
chr7	6032671	C	T	2	0.00645161	FALSE
chr7	6032672	A	G	3	0.00967742	FALSE
chr7	6032675	T	C	1	0.00322581	FALSE
chr7	6032675	T	G	1	0.00322581	FALSE
chr7	6032678	G	T	1	0.00322581	FALSE
chr7	6032685	T	C	1	0.00322581	FALSE
chr7	6032687	C	A	1	0.00322581	FALSE
chr7	6032691	C	A	1	0.00322581	FALSE
chr7	6032697	C	A	1	0.00322581	FALSE
chr7	6032700	A	G	1	0.00322581	FALSE
chr7	6032701	A	G	2	0.00645161	FALSE
chr7	6032704	A	C	2	0.00645161	FALSE
chr7	6032707	A	C	2	0.00645161	FALSE
[truncated: 876 more rows]

## Sheet: Cohort
155 Samples Total
5 Genome in a Bottle Samples (GIAB)
NA24631
NA24385
NA24149
NA24143
NA12878-F02
150 Coriell Samples
HG03583
HG03582
HG03578
HG03577
HG03575
HG03574
HG03521
HG03520
HG03485
HG03484
HG03452
HG03451
HG03445
HG03307
HG03306
HG03301
HG03300
HG03247
HG03246
HG03169
HG03168
HG03130
HG03129
HG03121
HG03120
HG03100
HG03099
HG03097
HG03096
HG03069
HG03064
HG03063
HG03040
HG03039
HG02983
HG02982
HG02974
HG02973
HG02852
HG02851
HG02772
HG02771
HG02769
HG02768
HG02722
HG02721
HG02621
HG02620
HG02562
HG02561
HG02525
HG02524
HG02522
HG02521
HG02513
HG02512
HG02409
HG02391
HG02388
HG02386
HG02385
HG02384
HG02383
HG02381
HG02375
HG02374
HG02373
HG02372
HG02356
HG02131
HG02130
HG02076
HG02075
HG02073
HG02072
HG02070
HG02069
HG02017
HG02016
HG01771
HG01770
HG01762
HG01761
HG01757
HG01756
HG01708
HG01707
HG01686
HG01685
HG01684
HG01682
HG01630
HG01628
HG01626
HG01625
HG01624
HG01623
HG01620
HG01619
HG00982
HG00881
HG00844
HG00684
HG00683
HG00663
HG00662
HG00657
HG00656
HG00651
HG00650
HG00614
HG00613
HG00611
HG00610
HG00596
HG00595
HG00584
HG00583
HG00449
HG00448
HG00372
HG00371
HG00369
HG00366
HG00358
HG00351
HG00284
HG00280
HG00277
HG00273
HG00267
HG00264
HG00256
HG00190
HG00185
HG00181
HG00139
HG00136
HG00131
HG00119
HG00117
HG00116
HG00115
HG00109
HG00108
HG00107
HG00103
HG00101
HG00098
HG00096
